# Supplementary material for: Redetermination of di-μ-sulfido-bis­{[(2R)-2-acet­oxy-2-amino­ethane-1-thiol­ato-κ2 N,S]oxidomolybdenum(V)}
Source: Acta Crystallogr Sect E Struct Rep Online. 2010 Apr 24;66(Pt 5):m573. doi: 10.1107/S1600536810014625 (PMC2979076; doi:10.1107/S1600536810014625)
Supplement: Supplementary file 2 [file e-66-0m573-Isup2.hkl]

# 
# h,k,l, Fc-squared, Fo-squared, sigma(Fo-squared) and status flag 
# 
data_I
_shelx_title '  _X070910' 
_shelx_refln_list_code          4 
_shelx_F_calc_maximum      158.33 
_exptl_crystal_F_000       548.00 
_reflns_d_resolution_high  0.7101 
 
loop_ 
 _symmetry_equiv_pos_as_xyz 
 'x, y, z' 
 '-x, y+1/2, -z' 
 
_cell_length_a     9.1952 
_cell_length_b     5.6217 
_cell_length_c    17.4368 
_cell_angle_alpha  90.000 
_cell_angle_beta   91.676 
_cell_angle_gamma  90.000 
 
_shelx_F_squared_multiplier     1.000 
 
loop_ 
 _refln_index_h 
 _refln_index_k 
 _refln_index_l 
 _refln_F_squared_calc 
 _refln_F_squared_meas 
 _refln_F_squared_sigma 
 _refln_observed_status 
   0  -6   0     4414.77     4856.97    244.28 o 
   1  -6   0     1747.51     1874.66     95.17 o 
   2  -6   0      219.50      208.65     12.27 o 
   3  -6   0     1189.73      959.17     49.61 o 
   4  -6   0       38.34       37.31      3.70 o 
   5  -6   0      595.18      593.78     31.59 o 
   1  -5   0     1468.07     1582.76     80.28 o 
   2  -5   0      376.95      427.22     22.71 o 
   3  -5   0      660.51      679.85     20.55 o 
   5  -5   0     1090.13     1139.25     34.66 o 
   6  -5   0      177.49      178.57      7.52 o 
   7  -5   0      318.08      295.66     23.64 o 
   8  -5   0      446.17      450.39     24.31 o 
   0  -4   0    10227.84    10895.68    545.56 o 
   1  -4   0      410.58      404.32     12.07 o 
   2  -4   0      130.43      150.34      5.87 o 
   3  -4   0     2107.83     2162.77     62.91 o 
   4  -4   0      135.00      131.47      7.25 o 
   5  -4   0     1228.15     1157.20     62.29 o 
   6  -4   0       47.17       47.72      3.83 o 
   7  -4   0      767.15      754.09     22.60 o 
   8  -4   0     1615.63     1665.75     85.97 o 
   9  -4   0      269.57      290.25     11.66 o 
  10  -4   0      476.17      475.86     25.86 o 
   1  -3   0     3189.47     3210.85     80.50 o 
   2  -3   0     1083.86     1116.51     28.20 o 
   3  -3   0      989.87      932.11     27.30 o 
   4  -3   0     3868.31     3924.44    139.41 o 
   5  -3   0      857.44      834.01     24.63 o 
   6  -3   0     1071.26     1095.21     32.24 o 
   7  -3   0     3372.26     3480.81    118.23 o 
   8  -3   0      345.13      346.69     10.86 o 
   9  -3   0        7.13       10.97      1.84 o 
  10  -3   0      249.44      243.52     10.16 o 
  11  -3   0      892.56      933.34     49.00 o 
   0  -2   0     4264.44     4365.21    154.52 o 
   1  -2   0     1592.68     1714.49     43.04 o 
   2  -2   0      610.56      592.62     15.01 o 
   3  -2   0     3251.23     3361.35     84.18 o 
   4  -2   0      506.04      491.04     25.02 o 
   5  -2   0      737.46      723.83     20.15 o 
   6  -2   0      258.19      258.83      6.90 o 
   7  -2   0     1904.84     1864.73     47.07 o 
   8  -2   0     3651.08     3845.62     96.61 o 
   9  -2   0      748.93      747.55     27.48 o 
  10  -2   0      721.31      763.80     28.17 o 
  11  -2   0      371.34      362.06     14.32 o 
  12  -2   0      279.39      269.83     16.29 o 
   2  -1   0      336.83      322.21      9.48 o 
   3  -1   0     2592.98     2607.36     75.48 o 
   4  -1   0    20946.46    20777.48    599.77 o 
   5  -1   0     1648.98     1540.26     44.80 o 
   6  -1   0     1249.10     1247.85     62.95 o 
   7  -1   0     1352.24     1370.45     40.02 o 
   8  -1   0      668.72      685.15     25.10 o 
   9  -1   0     1030.46      966.54     35.11 o 
  10  -1   0      479.68      487.34     14.99 o 
  11  -1   0      788.79      790.53     29.21 o 
  12  -1   0      716.99      729.41     38.88 o 
   3   0   0     9760.28     9169.06    264.78 o 
   4   0   0     4744.39     4785.99    138.26 o 
   5   0   0     2615.17     2314.50     67.09 o 
   6   0   0      384.11      401.60     14.77 o 
   7   0   0      702.16      693.58     20.46 o 
   8   0   0     5276.77     5332.88    189.27 o 
   9   0   0       24.75       16.57      1.50 o 
  10   0   0     1716.30     1739.49     62.53 o 
  11   0   0      250.67      223.05      9.29 o 
  12   0   0      493.35      472.09     18.26 o 
   2   1   0      334.44      332.81      9.48 o 
   3   1   0     2728.03     2807.96     99.48 o 
   4   1   0    20739.01    20504.10    724.98 o 
   5   1   0     1609.77     1553.07     55.32 o 
   6   1   0     1269.71     1269.22     45.38 o 
   7   1   0     1348.05     1319.03     47.26 o 
   8   1   0      662.66      652.19     19.39 o 
   9   1   0     1008.26      975.37     50.29 o 
  10   1   0      490.75      479.66     25.91 o 
  11   1   0      768.75      768.27     40.58 o 
  12   1   0      724.20      738.64     39.15 o 
   0   2   0     3815.89     3715.96    186.13 o 
   1   2   0     1553.76     1550.30     62.51 o 
   2   2   0      627.40      583.86     29.68 o 
   3   2   0     3137.22     3044.57    107.91 o 
   4   2   0      535.13      572.55     29.42 o 
   5   2   0      725.66      748.37     38.33 o 
   6   2   0      230.93      229.88     12.61 o 
   7   2   0     1914.49     1933.40     97.91 o 
   8   2   0     3588.82     3764.62    189.64 o 
   9   2   0      731.30      780.03     28.56 o 
  10   2   0      708.15      725.47     38.13 o 
  11   2   0      368.43      321.10     18.33 o 
  12   2   0      267.79      268.99     11.41 o 
   1   3   0     3206.15     2915.09    437.40 o 
   2   3   0     1105.26     1135.35     57.43 o 
   3   3   0      969.29      937.84     47.67 o 
   4   3   0     4020.38     4027.94    142.81 o 
   5   3   0      840.80      837.39     42.93 o 
   6   3   0     1068.74     1037.17     53.07 o 
   7   3   0     3328.67     3461.65    174.46 o 
   8   3   0      352.35      397.97     21.62 o 
   9   3   0        9.49       13.34      2.59 o 
  10   3   0      239.54      209.77      9.01 o 
  11   3   0      897.17      898.09     47.19 o 
   0   4   0    10500.97    10578.11    631.25 o 
   1   4   0      389.02      387.08     20.12 o 
   2   4   0      136.19      150.71      8.47 o 
   3   4   0     2168.31     2210.27     78.67 o 
   4   4   0      127.40      128.87      7.65 o 
   5   4   0     1247.96     1295.02     65.97 o 
   6   4   0       59.30       68.90      4.94 o 
   7   4   0      745.80      800.15     41.67 o 
   8   4   0     1636.41     1754.82     89.48 o 
   9   4   0      269.19      275.04     11.20 o 
  10   4   0      485.67      458.93     24.89 o 
  11   4   0      316.91      284.82     12.15 o 
   1   5   0     1424.19     1446.16     51.82 o 
   2   5   0      360.27      402.38     14.99 o 
   3   5   0      623.64      669.71     34.81 o 
   6   5   0      175.89      163.88     10.17 o 
   7   5   0      320.90      274.96     15.79 o 
   8   5   0      444.45      453.85     24.86 o 
   9   5   0      454.35      482.38     18.76 o 
  10   5   0      189.44      174.80      6.65 o 
   1   6   0     1755.20     1890.71     95.97 o 
   2   6   0      228.65      223.95     12.71 o 
   3   6   0     1186.58     1196.79     61.28 o 
   4   6   0       36.45       39.83      3.53 o 
   5   6   0      585.61      573.45     35.96 o 
   6   6   0      691.38      695.87     25.89 o 
   7   6   0      335.12      306.91     10.24 o 
   8   6   0      842.10      856.37     31.96 o 
   1   7   0      361.87      388.60     21.91 o 
   2   7   0      552.26      605.62     32.39 o 
   3   7   0      508.14      512.22     27.87 o 
   4   7   0      308.82      311.59     18.01 o 
   5   7   0      717.76      748.85     39.78 o 
   6   7   0       22.35       13.78      2.64 o 
  -4  -7   1      149.75      121.15      8.79 o 
  -3  -7   1      136.25      107.95      8.06 o 
  -2  -7   1      196.81      190.46     11.91 o 
  -7  -6   1      538.25      483.00     26.27 o 
  -6  -6   1      134.60      113.30     12.89 o 
  -5  -6   1      278.67      296.85     11.79 o 
  -4  -6   1     1353.30     1363.53     69.90 o 
  -3  -6   1      177.20      198.55     12.11 o 
  -2  -6   1      233.06      251.62     14.43 o 
  -1  -6   1     1381.92     1550.36     79.02 o 
   0  -6   1       24.69       25.06      2.61 o 
   1  -6   1      245.01      208.86     11.91 o 
  -9  -5   1     1025.15     1121.52     58.06 o 
  -8  -5   1     1353.83     1366.87     65.99 o 
  -7  -5   1      333.25      338.37     13.28 o 
  -6  -5   1      254.31      252.86     10.15 o 
  -5  -5   1     1163.50     1178.02     44.85 o 
  -4  -5   1      340.69      336.96     10.50 o 
  -3  -5   1     1491.32     1406.57    123.79 o 
  -2  -5   1      837.83      845.60     30.62 o 
  -1  -5   1      792.91      776.23     28.08 o 
   0  -5   1     2751.94     2779.45    215.87 o 
   1  -5   1     1050.41     1133.75     57.84 o 
   2  -5   1      386.20      386.33     28.99 o 
   3  -5   1     3596.58     2467.26    124.61 o 
   4  -5   1      734.78      746.30     27.31 o 
   6  -5   1      800.28      801.00     41.52 o 
   7  -5   1      626.01      652.91     34.38 o 
 -11  -4   1      264.54      254.55     15.42 o 
 -10  -4   1      302.94      299.51     17.00 o 
  -9  -4   1      284.21      254.02     13.29 o 
  -8  -4   1       15.42       17.36      3.36 o 
  -7  -4   1      293.82      282.41      9.27 o 
  -6  -4   1     1522.21     1591.60     46.58 o 
  -5  -4   1     2023.00     2058.32     60.00 o 
  -4  -4   1     4536.16     4426.90    343.35 o 
  -3  -4   1     1430.36     1496.11     43.69 o 
  -2  -4   1     1218.22     1282.30     37.45 o 
  -1  -4   1     4135.88     4244.34    122.86 o 
   0  -4   1      470.75      457.97     13.66 o 
   1  -4   1     2197.96     2281.02     90.66 o 
   2  -4   1      857.59      863.37     21.97 o 
   3  -4   1     2660.12     2753.11     69.20 o 
   4  -4   1     2547.06     2655.01     77.19 o 
   5  -4   1     2842.32     2950.96     85.81 o 
   6  -4   1     1728.12     1791.51     62.15 o 
   7  -4   1     1108.32     1088.93     39.59 o 
   8  -4   1      115.43       84.84      8.75 o 
   9  -4   1      356.93      385.65     21.33 o 
  10  -4   1       51.92       30.67      4.02 o 
 -11  -3   1      942.56      950.44     35.03 o 
 -10  -3   1      545.42      537.85     23.71 o 
  -9  -3   1      235.72      231.83      9.40 o 
  -8  -3   1     2655.05     2772.99     98.96 o 
  -7  -3   1     1001.83      993.78     29.37 o 
  -6  -3   1     1080.35     1151.56     33.83 o 
  -5  -3   1     1498.05     1513.66     44.19 o 
  -4  -3   1     1203.20     1147.82     41.38 o 
  -3  -3   1     1144.53     1083.75     31.65 o 
  -2  -3   1     3990.08     4092.99    118.40 o 
  -1  -3   1     2913.69     2889.99     83.72 o 
   0  -3   1     9726.00     9821.50    347.63 o 
   1  -3   1     1025.24      998.52     22.53 o 
   2  -3   1     1170.35     1125.10     28.41 o 
   3  -3   1     1099.60     1075.51     31.24 o 
   4  -3   1     2526.54     2523.23     89.89 o 
   5  -3   1      561.99      566.55     17.50 o 
   6  -3   1      114.03      115.67      4.10 o 
   7  -3   1     2768.73     2829.05     82.35 o 
   8  -3   1     2044.48     2092.10     74.92 o 
   9  -3   1      414.73      412.40     15.85 o 
  10  -3   1     1551.63     1674.13     85.58 o 
  11  -3   1      123.08       93.62      7.21 o 
 -12  -2   1     1271.20     1277.94     46.72 o 
 -11  -2   1      938.05      915.08     47.69 o 
 -10  -2   1       15.90       13.39      1.31 o 
  -9  -2   1     1074.58     1037.40     30.70 o 
  -8  -2   1     1015.84     1043.62     30.80 o 
  -7  -2   1     2671.91     2765.27     80.38 o 
  -6  -2   1     2417.39     2457.76     71.42 o 
  -5  -2   1      420.87      422.83     12.64 o 
  -4  -2   1    14184.02    14103.96    407.42 o 
  -3  -2   1     2428.25     2434.86     70.56 o 
  -2  -2   1     1714.35     1710.06     60.77 o 
  -1  -2   1     2065.47     2002.96     50.21 o 
   0  -2   1     1728.88     1686.58     48.85 o 
   1  -2   1     1862.25     1938.45     43.45 o 
   2  -2   1      399.15      421.79     10.77 o 
   3  -2   1     6854.35     6981.85    174.73 o 
   4  -2   1    13642.77    13800.09    345.25 o 
   5  -2   1      157.26      136.20      3.77 o 
   6  -2   1     6246.60     6352.46    159.14 o 
   7  -2   1     1045.51     1038.65     30.55 o 
   8  -2   1     2388.56     2535.80     73.83 o 
   9  -2   1      134.16       96.71      4.58 o 
  10  -2   1       49.66       51.51      4.82 o 
  11  -2   1      744.19      771.54     40.63 o 
  12  -2   1      307.14      285.10     16.85 o 
 -12  -1   1      283.75      261.64     15.83 o 
 -11  -1   1      607.22      598.59     22.44 o 
 -10  -1   1      871.40      864.64     31.70 o 
  -9  -1   1      144.61      134.41      5.76 o 
  -8  -1   1     4979.86     5192.26    150.42 o 
  -7  -1   1      229.50      214.63     12.68 o 
  -6  -1   1       86.68       97.51      4.42 o 
  -5  -1   1     5812.29     5811.50    168.06 o 
  -4  -1   1     2242.70     2226.15     64.50 o 
  -3  -1   1     5157.99     5042.63    145.72 o 
  -2  -1   1     1570.32     1576.98     45.69 o 
   2  -1   1     4427.59     4440.31     99.34 o 
   3  -1   1    11628.06    11296.06    282.42 o 
   4  -1   1     3526.74     3535.53    102.35 o 
   5  -1   1      405.34      439.51     13.05 o 
   6  -1   1      148.07      167.10      6.56 o 
   7  -1   1     3004.89     3051.48    108.59 o 
   8  -1   1     1979.40     2024.56     59.05 o 
   9  -1   1      258.71      246.18      7.88 o 
  10  -1   1     1618.75     1689.04     60.80 o 
  11  -1   1       98.28       86.92      4.48 o 
  12  -1   1      195.89      171.87     11.45 o 
 -12   0   1      851.31      861.64     31.91 o 
 -11   0   1      247.22      230.27      9.47 o 
 -10   0   1       41.65       37.99      2.44 o 
  -9   0   1       92.03       93.21      4.25 o 
  -8   0   1       36.70       36.98      6.22 o 
  -7   0   1     1095.99     1113.99     32.58 o 
  -6   0   1      404.19      388.18     11.58 o 
  -5   0   1       80.18       68.79      2.31 o 
  -4   0   1    17217.63    15774.45    455.39 o 
  -3   0   1      961.16     1146.51     33.25 o 
   3   0   1      947.22      805.79     23.44 o 
   4   0   1     5764.47     5819.91    168.14 o 
   5   0   1      618.44      555.83     16.36 o 
   6   0   1      415.82      367.56     10.99 o 
   7   0   1      954.73      981.23     28.77 o 
   8   0   1      162.87      134.80      5.64 o 
   9   0   1      401.40      414.24     22.20 o 
  10   0   1        0.86        8.55      1.92 o 
  11   0   1     1165.07     1170.81     42.73 o 
  12   0   1      280.66      253.79     10.58 o 
 -12   1   1      298.22      312.48     18.52 o 
 -11   1   1      629.21      586.18     31.38 o 
 -10   1   1      901.38      880.77     32.17 o 
  -9   1   1      147.24      143.31      8.86 o 
  -8   1   1     4999.05     5260.80    186.73 o 
  -7   1   1      267.19      270.42     10.22 o 
  -6   1   1       80.25       88.21      3.69 o 
  -5   1   1     5686.04     5869.76    207.92 o 
  -4   1   1     2263.14     2320.18     82.36 o 
  -3   1   1     5087.42     4960.83    175.57 o 
  -2   1   1     1553.06     1538.94     53.18 o 
   2   1   1     4356.97     4560.01    228.33 o 
   3   1   1    11339.69    11832.02    592.07 o 
   4   1   1     3619.31     3672.51    130.09 o 
   5   1   1      441.53      482.80     17.50 o 
   6   1   1      158.87      163.02     15.43 o 
   7   1   1     2986.75     3017.52    107.30 o 
   8   1   1     2019.19     2026.24     72.36 o 
   9   1   1      250.56      236.56     13.41 o 
  10   1   1     1592.50     1633.96     83.48 o 
  11   1   1       96.70       93.92      9.87 o 
  12   1   1      198.79      192.42      8.59 o 
 -12   2   1     1294.59     1319.44     68.35 o 
 -11   2   1      952.70      957.52     50.04 o 
 -10   2   1       19.67       25.69      2.83 o 
  -9   2   1     1075.37     1104.79     56.82 o 
  -8   2   1     1028.69     1050.10     54.01 o 
  -7   2   1     2734.74     2733.62    126.48 o 
  -6   2   1     2468.44     2468.27    105.59 o 
  -5   2   1      418.79      431.91     15.71 o 
  -4   2   1    14253.91    13956.25    493.61 o 
  -3   2   1     2395.69     2344.43     67.85 o 
  -2   2   1     1756.75     1774.30     63.00 o 
  -1   2   1     2003.82     1840.47     65.26 o 
   0   2   1     1736.37     1663.56     58.98 o 
   1   2   1     1817.83     1890.66     94.88 o 
   2   2   1      367.34      400.54     20.53 o 
   3   2   1     7047.48     7363.96    368.77 o 
   4   2   1    13715.28    14396.97    720.55 o 
   5   2   1      167.37      155.77      8.72 o 
   7   2   1     1006.22      976.21     50.02 o 
   8   2   1     2351.85     2436.31     86.99 o 
   9   2   1      134.58      138.73     15.58 o 
  10   2   1       48.42       43.12      4.16 o 
  11   2   1      727.06      731.27     28.99 o 
  12   2   1      308.12      281.79     11.79 o 
 -11   3   1      902.37      887.84     46.99 o 
 -10   3   1      545.97      545.89     21.24 o 
  -9   3   1      222.21      229.78     13.41 o 
  -8   3   1     2699.69     2886.95    145.94 o 
  -7   3   1     1030.85     1081.26     55.54 o 
  -6   3   1     1126.10     1186.80     60.55 o 
  -5   3   1     1471.81     1466.74     74.37 o 
  -4   3   1     1191.22     1207.77     43.15 o 
  -3   3   1     1181.02     1168.08     41.71 o 
  -2   3   1     4063.22     4146.53    146.96 o 
  -1   3   1     2797.34     2768.60     98.15 o 
   0   3   1     9661.77     8827.72    693.04 o 
   1   3   1     1023.99      992.80     50.16 o 
   2   3   1     1210.08     1144.02     57.84 o 
   3   3   1     1130.50     1085.91     55.05 o 
   4   3   1     2467.45     2496.39    125.68 o 
   5   3   1      575.66      622.50     32.15 o 
   6   3   1       98.63       99.55      6.29 o 
   7   3   1     2695.77     2874.70    145.14 o 
   8   3   1     2054.44     2127.44     76.20 o 
   9   3   1      415.17      420.09     16.00 o 
  10   3   1     1547.49     1561.49     56.47 o 
  11   3   1      127.60      115.50     10.41 o 
 -11   4   1      250.63      224.33     14.45 o 
 -10   4   1      302.30      293.79     11.99 o 
  -9   4   1      274.68      275.56     16.12 o 
  -8   4   1       10.80        4.53      2.83 o 
  -7   4   1      272.59      224.91     12.98 o 
  -6   4   1     1483.85     1489.23     75.83 o 
  -5   4   1     2008.03     2021.98    102.31 o 
  -4   4   1     4512.55     4539.99    228.11 o 
  -3   4   1     1414.16     1301.42    113.50 o 
  -2   4   1     1231.65     1265.09     45.26 o 
  -1   4   1     4234.34     3929.08    497.69 o 
   0   4   1      458.01      435.65     14.28 o 
   1   4   1     2240.90     2201.98     63.89 o 
   2   4   1      877.69      909.51     46.31 o 
   3   4   1     2555.72     2691.40    135.51 o 
   4   4   1     2483.54     2506.92    126.35 o 
   5   4   1     2825.37     1992.20    100.76 o 
   6   4   1     1699.52     1721.31     87.40 o 
   7   4   1     1142.49     1113.00     57.33 o 
   8   4   1      104.35       99.75      7.44 o 
   9   4   1      344.95      341.57     13.48 o 
  10   4   1       57.24       59.20      2.88 o 
  11   4   1      961.47      910.27     58.12 o 
 -10   5   1      129.87      128.37      6.47 o 
  -9   5   1     1026.02     1077.65     56.27 o 
  -8   5   1     1366.00     1389.22     71.52 o 
  -6   5   1      242.35      227.36     13.24 o 
  -5   5   1     1153.26     1192.00     61.08 o 
  -4   5   1      351.39      324.37     17.77 o 
  -3   5   1     1498.17     1425.12     72.49 o 
  -2   5   1      797.34      804.24     23.79 o 
  -1   5   1      768.86      777.53     23.03 o 
   0   5   1     2835.19     3062.40    108.91 o 
   1   5   1     1036.09     1057.90     68.56 o 
   2   5   1      391.45      405.42     12.66 o 
   3   5   1     3633.67     3772.46    134.06 o 
   4   5   1      768.52      797.69     41.16 o 
   5   5   1       91.77      112.63      7.31 o 
   7   5   1      613.33      575.32     21.61 o 
   8   5   1      523.89      515.75     16.08 o 
   9   5   1      366.57      357.30     11.67 o 
  10   5   1      430.34      412.05     13.38 o 
  -7   6   1      543.45      479.95     26.41 o 
  -6   6   1      133.08      121.58      8.67 o 
  -5   6   1      274.83      288.25     16.25 o 
  -4   6   1     1371.24     1415.97     72.41 o 
  -2   6   1      228.11      257.26     14.38 o 
  -1   6   1     1340.02     1408.20     50.73 o 
   0   6   1       21.68       28.46      2.22 o 
   1   6   1      235.87      256.12     14.65 o 
   5   6   1      665.37      669.94     20.34 o 
   6   6   1      184.09      167.45      6.12 o 
   7   6   1      326.74      303.06     11.55 o 
   8   6   1      780.13      809.85     30.35 o 
   0   7   1     1307.14     1483.06     76.04 o 
   1   7   1      765.26      873.00     45.69 o 
   2   7   1      379.42      384.63     21.47 o 
   3   7   1       98.40       68.01      5.91 o 
   4   7   1      795.70      810.59     42.76 o 
   5   7   1       82.83       99.80      7.87 o 
  -5  -7   2      583.67      594.80     32.18 o 
  -4  -7   2      493.80      469.37     26.05 o 
  -3  -7   2      796.39      909.73     47.67 o 
  -2  -7   2      499.79      552.26     29.68 o 
  -1  -7   2      490.00      515.83     27.70 o 
   0  -7   2      215.74      206.15     12.42 o 
  -8  -6   2     1102.27     1114.40     40.89 o 
  -7  -6   2       89.36       94.60      8.97 o 
  -6  -6   2      551.33      536.68     20.34 o 
  -5  -6   2      648.45      654.23     24.37 o 
  -4  -6   2       88.26       81.59      4.33 o 
  -3  -6   2      351.10      315.41     17.77 o 
  -2  -6   2      973.67      964.86     49.90 o 
  -1  -6   2     1553.64     1667.18     85.08 o 
   0  -6   2     1535.31     1669.28     84.91 o 
   1  -6   2     1809.76     2060.89    104.35 o 
   2  -6   2      694.88      706.05     36.53 o 
 -10  -5   2      412.29      362.89     20.41 o 
  -9  -5   2      941.90      961.79     35.45 o 
  -8  -5   2       12.47       17.51      2.18 o 
  -7  -5   2      806.82      706.90     37.11 o 
  -6  -5   2      391.36      401.96     15.40 o 
  -5  -5   2     1905.28     1978.17     70.92 o 
  -4  -5   2     3820.06     3471.88    499.99 o 
  -3  -5   2      552.09      609.32     22.36 o 
  -2  -5   2      100.05      106.02      7.09 o 
  -1  -5   2     1787.57     1879.69     67.08 o 
   0  -5   2     1078.03     1131.86     57.69 o 
   2  -5   2      555.98      592.55     30.63 o 
   3  -5   2     1678.88     1695.51     60.67 o 
   4  -5   2     1763.26     1808.32     91.64 o 
   5  -5   2     1762.73     2085.85    105.73 o 
   6  -5   2      701.21      681.79     35.61 o 
   7  -5   2      205.86      147.10      9.20 o 
   8  -5   2      956.74     1029.50     53.43 o 
 -10  -4   2       75.48       76.23     17.69 o 
  -9  -4   2       31.63       33.87      2.48 o 
  -8  -4   2     2348.35     2484.38    125.82 o 
  -7  -4   2     1079.68     1120.34     33.12 o 
  -6  -4   2      247.25      203.46     23.93 o 
  -5  -4   2     3070.42     3184.12     92.51 o 
  -4  -4   2       22.06       21.55      2.13 o 
  -3  -4   2     1293.21     1165.80     59.07 o 
  -2  -4   2      202.44      214.07      8.16 o 
  -1  -4   2     1720.11     1720.25     61.31 o 
   0  -4   2     9906.64    10111.62    357.85 o 
   1  -4   2     1111.67     1182.92     34.50 o 
   2  -4   2     1199.41     1301.22     44.83 o 
   3  -4   2     1540.88     1588.00     46.31 o 
   4  -4   2     1885.28     1873.06     66.98 o 
   6  -4   2       61.45       61.93      4.96 o 
   7  -4   2     1023.92     1002.63     51.83 o 
   8  -4   2      465.53      459.30     24.69 o 
   9  -4   2       48.65       42.49      4.02 o 
  10  -4   2     1542.46     1693.16     86.72 o 
  11  -4   2      446.38      441.16     24.99 o 
 -11  -3   2      326.97      307.90     12.47 o 
 -10  -3   2       93.37       91.91      4.68 o 
  -9  -3   2      325.62      308.54     12.12 o 
  -8  -3   2      146.89      131.84      9.19 o 
  -7  -3   2      230.02      225.59      7.23 o 
  -6  -3   2      115.25      129.28      5.78 o 
  -5  -3   2      133.21      124.26      4.19 o 
  -4  -3   2     5413.25     5617.21    199.05 o 
  -3  -3   2     3376.98     3309.17    177.35 o 
  -2  -3   2     3472.27     3459.92    100.18 o 
  -1  -3   2     3381.52     3406.09    120.76 o 
   0  -3   2     1804.30     1927.12    121.52 o 
   1  -3   2      312.38      345.60     11.47 o 
   2  -3   2      380.33      396.67     14.16 o 
   3  -3   2     3570.51     3704.98     92.90 o 
   4  -3   2     2466.80     2468.27     71.67 o 
   5  -3   2      333.95      339.74     10.38 o 
   6  -3   2     4094.16     4278.80    231.68 o 
   7  -3   2     1816.50     1874.93     67.19 o 
   8  -3   2      558.25      545.36     28.91 o 
   9  -3   2      396.86      451.04     24.62 o 
  10  -3   2       39.94       30.12      3.58 o 
  11  -3   2      419.33      413.49     23.24 o 
 -12  -2   2      296.42      262.91     11.10 o 
 -11  -2   2      237.14      222.92      9.41 o 
 -10  -2   2       20.07       23.23      2.01 o 
  -9  -2   2      819.15      836.73     27.52 o 
  -8  -2   2     3453.30     3588.06    104.23 o 
  -7  -2   2     1130.97     1093.96     32.15 o 
  -6  -2   2      789.00      797.66     23.53 o 
  -5  -2   2     1425.35     1389.80     40.53 o 
  -4  -2   2      241.61      236.77      7.22 o 
  -3  -2   2      758.57      793.52     28.08 o 
  -2  -2   2     1965.14     1999.34     61.15 o 
  -1  -2   2     3464.67     3635.68    105.11 o 
   0  -2   2     7768.33     7911.56    228.53 o 
   1  -2   2     2799.64     2935.50     73.51 o 
   2  -2   2    13100.62    13082.04    292.57 o 
   3  -2   2     4884.54     4777.75    106.90 o 
   4  -2   2     2203.86     2228.74     56.00 o 
   5  -2   2      552.23      562.60     25.49 o 
   6  -2   2      390.27      371.29     11.23 o 
   7  -2   2     2300.33     2374.83     69.10 o 
   8  -2   2     1071.07     1088.23     32.08 o 
   9  -2   2      695.59      698.30     36.53 o 
  10  -2   2     1213.39     1237.49     63.65 o 
  11  -2   2      195.79      186.59     11.77 o 
  12  -2   2        3.24       -1.40      2.74 o 
 -12  -1   2     1206.07     1245.83     45.45 o 
 -11  -1   2      221.34      217.47      9.14 o 
 -10  -1   2      417.62      437.02     16.59 o 
  -9  -1   2     1766.61     1779.05     63.84 o 
  -8  -1   2       79.12       73.07      3.42 o 
  -7  -1   2     2652.69     2669.30     77.53 o 
  -6  -1   2      479.78      483.13     17.58 o 
  -5  -1   2     2764.99     2792.30     80.94 o 
  -4  -1   2    16784.98    16172.06    467.11 o 
  -3  -1   2     1270.34     1344.18     39.03 o 
  -2  -1   2     1834.14     1802.04     52.19 o 
   2  -1   2      172.26      169.27     11.87 o 
   3  -1   2     6475.72     6373.08    267.52 o 
   4  -1   2     9580.01     9534.47    317.55 o 
   5  -1   2      340.41      340.05      8.77 o 
   6  -1   2     3970.90     4065.93    156.90 o 
   7  -1   2     1636.20     1624.00     47.43 o 
   8  -1   2     1189.42     1165.85     34.30 o 
   9  -1   2      547.71      551.74     20.46 o 
  10  -1   2      177.36      175.36      9.53 o 
  11  -1   2     1342.67     1353.80     69.68 o 
  12  -1   2      137.76      130.95      9.51 o 
 -12   0   2       14.23       13.39      2.47 o 
 -11   0   2     1194.33     1258.62     45.67 o 
 -10   0   2      395.34      398.71     15.29 o 
  -9   0   2      178.06      167.35      6.89 o 
  -8   0   2     6993.03     7185.68    254.79 o 
  -7   0   2      205.36      204.97      6.37 o 
  -6   0   2     2270.17     2350.54     83.44 o 
  -5   0   2     9884.91     9457.97    273.23 o 
  -4   0   2     1521.11     1572.89     45.65 o 
  -3   0   2     5212.83     5295.98    153.01 o 
   3   0   2     3854.87     3744.19    108.27 o 
   4   0   2        4.63       17.61      1.02 o 
   5   0   2      137.93      148.91      4.64 o 
   6   0   2       65.24       59.87      2.17 o 
   7   0   2     3470.09     3507.14    124.51 o 
   8   0   2      967.57      965.67     35.00 o 
   9   0   2      162.07      141.84      6.08 o 
  10   0   2     3861.68     4092.61    145.81 o 
  11   0   2       96.87       95.30      8.06 o 
  12   0   2      194.94      196.06      8.59 o 
 -12   1   2     1223.28     1318.50     68.25 o 
 -11   1   2      222.44      199.13     12.18 o 
 -10   1   2      421.85      406.04     15.39 o 
  -9   1   2     1764.59     1860.38     66.64 o 
  -8   1   2       75.53       76.65      3.62 o 
  -7   1   2     2614.09     2701.33     96.13 o 
  -6   1   2      498.69      496.19     18.09 o 
  -5   1   2     2750.23     2919.77    103.64 o 
  -4   1   2    16599.72    16855.08    486.60 o 
  -3   1   2     1262.15     1326.19     38.45 o 
  -2   1   2     1918.80     1944.14     56.25 o 
   2   1   2      153.34      131.75      4.92 o 
   3   1   2     6325.21     6297.97    222.92 o 
   4   1   2     9607.18     9351.28    369.23 o 
   5   1   2      309.50      301.39     11.14 o 
   6   1   2     4046.81     3885.15    137.90 o 
   7   1   2     1724.07     1677.73     59.96 o 
   8   1   2     1136.97     1116.81     40.24 o 
   9   1   2      562.82      530.60     19.82 o 
  10   1   2      177.57      172.89      9.20 o 
  11   1   2     1340.75     1390.25     64.51 o 
  12   1   2      140.89      117.66      5.85 o 
 -12   2   2      315.60      336.96     19.76 o 
 -11   2   2      226.75      202.62     12.61 o 
 -10   2   2       22.28       25.98      3.07 o 
  -9   2   2      790.59      831.77     43.24 o 
  -8   2   2     3497.27     3761.79    189.52 o 
  -7   2   2     1148.37     1132.16     40.70 o 
  -6   2   2      772.26      772.03     27.83 o 
  -5   2   2     1373.12     1383.31     49.35 o 
  -4   2   2      249.64      234.66      7.01 o 
  -3   2   2      719.01      682.33     19.90 o 
  -2   2   2     1959.75     1974.69     57.18 o 
  -1   2   2     3248.25     3228.15     93.35 o 
   0   2   2     7619.61     7779.22    224.67 o 
   1   2   2     2776.55     2867.80    115.65 o 
   2   2   2    12961.56    12952.38    648.04 o 
   3   2   2     5000.60     5014.37    251.28 o 
   4   2   2     2152.42     2241.84    112.82 o 
   5   2   2      543.95      521.03     26.95 o 
   6   2   2      411.17      391.20     14.54 o 
   7   2   2     2324.01     2428.49     86.58 o 
   8   2   2     1119.25     1138.36     41.13 o 
   9   2   2      687.45      676.74     24.94 o 
  10   2   2     1204.64     1236.90     45.03 o 
  11   2   2      203.99      195.44      8.56 o 
  12   2   2        4.10        6.98      2.10 o 
 -11   3   2      327.47      333.76     19.30 o 
 -10   3   2       85.97       76.53      6.59 o 
  -9   3   2      341.45      334.76     18.64 o 
  -8   3   2      143.61      140.47      9.13 o 
  -7   3   2      271.04      269.83     15.06 o 
  -6   3   2      115.71      115.27      7.12 o 
  -5   3   2      110.76       91.10      5.69 o 
  -4   3   2     5430.31     5243.59    185.82 o 
  -3   3   2     3449.03     3531.11    125.26 o 
  -2   3   2     3494.65     3465.14    122.92 o 
  -1   3   2     3337.25     3333.52     83.53 o 
   0   3   2     1795.02     1838.33     69.96 o 
   1   3   2      329.40      367.34     20.68 o 
   2   3   2      414.63      472.97     24.28 o 
   3   3   2     3473.98     3543.99    177.90 o 
   4   3   2     2479.06     2549.53    128.32 o 
   5   3   2      340.99      370.76     19.56 o 
   6   3   2     4157.28     4387.27    220.53 o 
   7   3   2     1813.02     1828.37     65.54 o 
   8   3   2      600.97      638.52     23.64 o 
   9   3   2      376.25      359.80     16.16 o 
  10   3   2       42.33       45.38      4.07 o 
  11   3   2      403.12      388.21     17.58 o 
 -11   4   2      266.09      217.53     13.80 o 
 -10   4   2       79.04       58.44      5.42 o 
  -9   4   2       35.35       45.44      4.70 o 
  -8   4   2     2409.97     2399.52    121.71 o 
  -7   4   2     1063.48     1109.35     57.14 o 
  -6   4   2      259.99      285.51     15.81 o 
  -5   4   2     3110.76     3030.69    152.74 o 
  -4   4   2       26.81       37.67      3.58 o 
  -3   4   2     1301.21     1308.98     58.90 o 
  -2   4   2      215.07      229.24      8.73 o 
  -1   4   2     1817.22     1857.90     54.05 o 
   0   4   2    10070.50     9916.61    465.44 o 
   1   4   2     1141.46     1224.41     43.73 o 
   2   4   2     1193.09     1247.20     44.61 o 
   3   4   2     1490.89     1486.69     53.17 o 
   4   4   2     1882.38     1915.84     96.79 o 
   5   4   2      100.44      129.48      7.80 o 
   6   4   2       59.79       56.10      3.12 o 
   7   4   2     1017.69     1008.89     36.78 o 
   8   4   2      448.42      436.03     22.06 o 
   9   4   2       50.23       44.33      4.42 o 
  10   4   2     1580.80     1569.39     46.47 o 
  11   4   2      441.18      461.43     25.88 o 
 -10   5   2      429.75      426.85     24.28 o 
  -9   5   2      925.01      996.79     52.17 o 
  -8   5   2       15.38       19.66      4.50 o 
  -7   5   2      802.59      763.45     40.07 o 
  -6   5   2      400.79      395.26     21.55 o 
  -5   5   2     1903.84     2033.05    103.21 o 
  -4   5   2     3907.45     4000.53    201.41 o 
  -3   5   2      521.42      533.02     28.01 o 
  -2   5   2      111.46      117.48      5.58 o 
  -1   5   2     1837.53     1932.89     97.81 o 
   0   5   2     1100.12     1115.04     32.78 o 
   1   5   2      659.31      677.44     26.35 o 
   2   5   2      569.44      598.02     21.80 o 
   3   5   2     1691.70     1720.07     61.55 o 
   4   5   2     1742.48     1814.01     91.88 o 
   6   5   2      704.94      687.87     20.82 o 
   7   5   2      185.45      184.34      6.44 o 
   8   5   2      956.79      970.87     29.17 o 
   9   5   2       82.29       92.92      4.12 o 
  -8   6   2     1088.77     1070.63     55.83 o 
  -7   6   2       87.42       73.94      6.44 o 
  -6   6   2      547.06      552.22     29.83 o 
  -5   6   2      631.68      619.01     32.73 o 
  -4   6   2       84.37       86.67      6.54 o 
  -1   6   2     1545.76     1644.71     69.11 o 
   0   6   2     1532.17     1673.09     85.12 o 
   1   6   2     1796.91     1982.47     71.14 o 
   2   6   2      710.82      714.74     37.50 o 
   3   6   2      424.71      395.38     21.57 o 
   4   6   2      590.73      594.87     31.67 o 
   5   6   2      312.45      301.65     12.09 o 
   6   6   2      146.57      131.60     14.60 o 
   7   6   2      870.72      884.17     26.71 o 
   8   6   2      354.88      375.40     16.68 o 
   0   7   2      208.35      203.10     12.35 o 
   1   7   2       20.22       15.42      2.59 o 
   2   7   2      425.73      433.88     23.94 o 
   3   7   2      250.52      212.03     13.07 o 
   4   7   2      218.25      215.35     13.39 o 
   5   7   2      921.48      780.83     41.38 o 
  -5  -7   3      430.50      412.86     23.31 o 
  -4  -7   3      170.69      172.21     11.43 o 
  -3  -7   3       85.96       66.48      5.88 o 
  -2  -7   3      209.40      199.59     12.40 o 
  -1  -7   3     1403.16     1530.07     78.37 o 
   0  -7   3      312.50      308.05     17.46 o 
   1  -7   3     1558.08     1756.88     89.46 o 
  -8  -6   3       18.40       11.37      3.20 o 
  -7  -6   3      314.53      290.07     11.87 o 
  -6  -6   3      114.06       98.25      5.75 o 
  -5  -6   3      283.17      280.29     11.32 o 
  -4  -6   3     1044.85     1056.79     38.51 o 
  -3  -6   3     1603.09     1333.05     68.27 o 
  -2  -6   3      649.99      695.57     36.44 o 
  -1  -6   3      800.72      835.74     43.34 o 
   0  -6   3      592.53      635.84     33.27 o 
   1  -6   3      324.38      358.75     19.37 o 
   2  -6   3      228.03      224.55     12.76 o 
   4  -6   3      385.81      368.43     20.26 o 
  -9  -5   3      603.06      649.23     24.62 o 
  -8  -5   3     1644.09     1777.70     68.21 o 
  -7  -5   3      351.17      378.13     16.20 o 
  -6  -5   3      387.94      393.46     31.39 o 
  -5  -5   3     1819.36     1837.07     65.88 o 
  -4  -5   3      277.18      288.36     16.90 o 
  -3  -5   3      113.95      102.14      4.81 o 
  -2  -5   3     1207.91     1191.53     42.84 o 
  -1  -5   3       54.00       56.02      2.74 o 
   0  -5   3     2267.81     2353.01    118.75 o 
   2  -5   3     3342.64     3897.03    195.77 o 
   3  -5   3     1760.67     1849.38     66.25 o 
   4  -5   3      225.95      213.66     12.06 o 
   5  -5   3      246.48      225.57     17.79 o 
   6  -5   3      255.85      203.85     12.73 o 
   7  -5   3      727.44      695.95     36.70 o 
   8  -5   3      159.33      142.31     10.00 o 
   9  -5   3      275.86      287.38     16.78 o 
 -10  -4   3      346.96      361.47     14.36 o 
  -9  -4   3      889.80      900.66     33.12 o 
  -8  -4   3       27.89       26.45      2.82 o 
  -7  -4   3      336.20      322.02     21.28 o 
  -6  -4   3     2127.93     2212.95     79.13 o 
  -5  -4   3     1157.73     1206.51     35.43 o 
  -4  -4   3     4902.93     4341.32    218.16 o 
  -3  -4   3     1272.51     1236.25    114.37 o 
  -2  -4   3     1370.28     1390.13     49.72 o 
  -1  -4   3     2203.01     2173.29     77.30 o 
   0  -4   3     1679.17     1707.18     60.80 o 
   1  -4   3      456.54      456.18     13.58 o 
   2  -4   3      371.58      361.64     19.37 o 
   3  -4   3     2474.17     2510.90     89.32 o 
   4  -4   3     1492.20     1519.59     77.09 o 
   5  -4   3      278.64      303.87     16.56 o 
   6  -4   3     2598.58     2800.81    141.41 o 
   7  -4   3      503.09      475.90     25.54 o 
   8  -4   3       90.64       85.80      6.54 o 
   9  -4   3      566.87      613.86     32.66 o 
  10  -4   3      157.41      138.07     10.10 o 
 -11  -3   3      724.33      784.90     41.33 o 
 -10  -3   3      272.79      279.04     11.22 o 
  -9  -3   3       79.05       79.40      5.48 o 
  -8  -3   3     3732.89     3932.27    169.52 o 
  -7  -3   3     1033.40     1053.37     31.05 o 
  -6  -3   3       52.01       61.37      2.45 o 
  -5  -3   3     2027.21     2026.25     59.02 o 
  -4  -3   3     1034.42     1002.01     30.89 o 
  -3  -3   3      331.97      332.15     31.37 o 
  -2  -3   3     1262.48     1330.58     38.70 o 
  -1  -3   3    11352.03    11326.90    400.86 o 
   0  -3   3     6126.97     5875.43    434.64 o 
   1  -3   3     1512.68     1596.36     46.39 o 
   2  -3   3     4132.00     4320.39    124.91 o 
   3  -3   3      248.41      232.83      7.04 o 
   4  -3   3     2860.43     2860.57     82.89 o 
   5  -3   3      706.07      738.64     37.99 o 
   6  -3   3      246.53      226.10     13.07 o 
   7  -3   3     1901.87     1911.92     97.01 o 
   8  -3   3     1081.78     1078.16     55.49 o 
   9  -3   3       43.07       36.22      3.73 o 
  10  -3   3      971.90     1008.41     52.42 o 
  11  -3   3      162.05      159.09     11.02 o 
 -12  -2   3     2029.23     2181.47     78.61 o 
 -11  -2   3      704.82      746.33     39.27 o 
 -10  -2   3      116.17      113.72      5.35 o 
  -9  -2   3     1334.54     1369.48     40.29 o 
  -8  -2   3       61.14       51.35      7.17 o 
  -7  -2   3     2024.37     2033.90     59.26 o 
  -6  -2   3      659.19      615.67     18.26 o 
  -5  -2   3     2043.90     2094.19     60.86 o 
  -4  -2   3     6170.25     6239.00    180.44 o 
  -3  -2   3      252.48      238.20      7.20 o 
  -2  -2   3     3483.89     3541.34    102.44 o 
  -1  -2   3     4703.24     4647.34    164.60 o 
   0  -2   3      858.20      812.42     29.07 o 
   1  -2   3      175.43      155.30      6.56 o 
   2  -2   3      562.54      592.91     17.49 o 
   3  -2   3    11518.79    11268.55    564.05 o 
   4  -2   3     6058.53     6240.86    180.28 o 
   5  -2   3      726.32      731.47     37.04 o 
   6  -2   3     2876.03     2925.79    103.99 o 
   7  -2   3      301.03      308.86     11.67 o 
   8  -2   3     1002.61      995.55     35.98 o 
   9  -2   3       89.83      100.28      6.90 o 
  10  -2   3       30.56       25.18      3.41 o 
  11  -2   3      318.20      294.33     16.87 o 
  12  -2   3       46.33       36.32      4.02 o 
 -12  -1   3       19.07        9.63      2.12 o 
 -11  -1   3      425.80      417.37     16.12 o 
 -10  -1   3       59.42       49.77      2.95 o 
  -9  -1   3      577.44      517.22     19.27 o 
  -8  -1   3     5552.67     5773.28    167.22 o 
  -7  -1   3       13.04       15.47      2.69 o 
  -6  -1   3     1684.56     1692.76     60.34 o 
  -5  -1   3     5411.76     5514.56    159.47 o 
  -4  -1   3      429.34      419.93     12.43 o 
  -3  -1   3      385.16      394.72     14.29 o 
  -2  -1   3     2388.27     2403.77     69.55 o 
  -1  -1   3     6897.82     7221.19    255.44 o 
   1  -1   3     1803.94     1890.95     54.72 o 
   2  -1   3    13239.71    13216.44    405.24 o 
   3  -1   3     4204.31     4311.93    207.05 o 
   4  -1   3     1346.66     1224.86     35.59 o 
   5  -1   3     1139.68     1184.34     34.47 o 
   6  -1   3     1027.48     1036.90     30.29 o 
   7  -1   3     2770.57     2866.60    102.01 o 
   8  -1   3      628.23      612.50     22.49 o 
   9  -1   3      391.09      378.87     14.42 o 
  10  -1   3     2820.92     3009.42    107.50 o 
  11  -1   3       55.75       47.32      8.80 o 
  12  -1   3       84.21       72.36      6.54 o 
 -12   0   3     1049.03     1083.97     39.68 o 
 -11   0   3      267.48      265.65     10.67 o 
 -10   0   3       33.53       32.22      2.38 o 
  -9   0   3     3449.22     3541.26    126.05 o 
  -8   0   3      346.74      297.67     11.34 o 
  -7   0   3       81.10       96.19      3.24 o 
  -6   0   3     1893.34     1781.52     63.35 o 
  -5   0   3      127.73      121.34      3.86 o 
  -4   0   3    14452.94    14371.89    415.11 o 
  -3   0   3      476.66      483.76     14.18 o 
  -2   0   3    17683.22    17540.02    506.25 o 
   2   0   3      179.31      172.82      5.18 o 
   3   0   3     1579.68     1431.17     41.53 o 
   4   0   3      131.23       91.86      2.96 o 
   5   0   3      370.52      385.38     11.48 o 
   6   0   3    13290.84    13559.36    391.72 o 
   7   0   3      474.88      490.61     14.69 o 
   8   0   3       53.22       51.03      2.75 o 
   9   0   3     1980.64     1970.02     70.62 o 
  10   0   3     1984.88     2088.99     75.06 o 
  11   0   3     2228.23     2333.02     83.78 o 
  12   0   3       91.76       74.07      4.28 o 
 -12   1   3       22.13       28.50      3.34 o 
 -11   1   3      451.94      460.24     25.18 o 
 -10   1   3       58.55       57.09      3.84 o 
  -9   1   3      543.47      527.98     19.60 o 
  -8   1   3     5502.63     5833.30    206.95 o 
  -7   1   3       13.00       13.88      2.05 o 
  -6   1   3     1672.97     1672.33     48.59 o 
  -5   1   3     5417.88     5375.97    155.39 o 
  -4   1   3      421.64      414.99     12.24 o 
  -3   1   3      411.79      440.25     12.93 o 
  -2   1   3     2298.85     2271.92     65.74 o 
  -1   1   3     7297.78     7366.97    238.12 o 
   1   1   3     1795.45     1932.26     55.92 o 
   2   1   3    12930.72    12624.23    364.48 o 
   3   1   3     4220.88     4188.90    121.18 o 
   4   1   3     1362.47     1224.35     35.67 o 
   5   1   3     1105.15     1106.10     32.34 o 
   6   1   3     1008.83      981.22     28.82 o 
   7   1   3     2832.30     2922.52     84.92 o 
   8   1   3      635.11      605.62     18.14 o 
   9   1   3      377.33      370.04     23.04 o 
  10   1   3     2799.40     2953.43    105.63 o 
  11   1   3       55.51       51.45      9.26 o 
  12   1   3       86.48       86.09      4.92 o 
 -12   2   3     2043.33     2134.61    109.19 o 
 -11   2   3      709.41      699.78     37.09 o 
 -10   2   3      121.75      120.86      8.23 o 
  -9   2   3     1331.69     1383.24     70.79 o 
  -8   2   3       56.27       54.18      4.45 o 
  -7   2   3     1979.79     1921.68     68.60 o 
  -6   2   3      667.09      615.81     22.98 o 
  -5   2   3     2074.46     2088.31     60.54 o 
  -4   2   3     6194.61     6213.03    179.61 o 
  -3   2   3      215.39      195.98      6.71 o 
  -2   2   3     3400.93     3375.74     97.62 o 
  -1   2   3     4606.73     4537.48    131.19 o 
   0   2   3      856.63      804.36     23.40 o 
   1   2   3      157.60      169.34      9.07 o 
   2   2   3      575.17      611.37     17.94 o 
   3   2   3    11514.43    11544.10    333.43 o 
   4   2   3     6175.05     6307.71    182.35 o 
   5   2   3      698.06      698.11     25.26 o 
   6   2   3     2896.50     2878.99    102.44 o 
   7   2   3      317.08      322.71     10.02 o 
   8   2   3     1006.89     1031.74     30.52 o 
   9   2   3       82.52       79.93      5.82 o 
  10   2   3       28.49       39.74      4.96 o 
  11   2   3      299.08      290.65     11.92 o 
  12   2   3       48.60       40.43      3.37 o 
 -11   3   3      716.63      677.48     36.10 o 
 -10   3   3      282.44      274.45     16.08 o 
  -9   3   3       78.03       80.35      5.93 o 
  -8   3   3     3728.82     3919.74    197.61 o 
  -7   3   3     1012.80      990.38     50.99 o 
  -6   3   3       53.07       58.11      4.19 o 
  -5   3   3     2059.19     2114.76    106.84 o 
  -4   3   3     1024.86     1022.36     51.52 o 
  -3   3   3      331.04      323.34     51.70 o 
  -2   3   3     1234.59     1249.70     36.36 o 
  -1   3   3    11265.91    10787.94    449.49 o 
   0   3   3     6218.80     6490.23    162.51 o 
   1   3   3     1500.70     1559.59     45.32 o 
   2   3   3     4291.40     4334.94    125.48 o 
   3   3   3      278.96      259.85      7.99 o 
   4   3   3     2858.90     2903.70     84.27 o 
   5   3   3      742.54      730.87     21.69 o 
   6   3   3      252.34      249.18      7.97 o 
   7   3   3     1892.17     1975.24     57.73 o 
   8   3   3     1082.16     1115.61     33.28 o 
   9   3   3       36.74       34.34      2.24 o 
  10   3   3     1008.69     1012.80     30.33 o 
  11   3   3      158.58      159.66     15.88 o 
 -11   4   3      482.22      450.53     25.49 o 
 -10   4   3      343.28      365.89     20.92 o 
  -9   4   3      876.48      910.77     47.67 o 
  -8   4   3       29.86       21.74      2.49 o 
  -7   4   3      311.60      295.32     16.61 o 
  -6   4   3     2143.44     2210.27    111.97 o 
  -5   4   3     1104.01     1134.50     58.06 o 
  -4   4   3     4980.45     4906.17    246.49 o 
  -3   4   3     1251.75     1294.44     50.54 o 
  -2   4   3     1395.71     1409.25     41.10 o 
  -1   4   3     2165.34     2268.77     65.88 o 
   0   4   3     1687.17     1722.48     43.40 o 
   1   4   3      456.52      454.25     13.54 o 
   2   4   3      381.71      407.66     19.34 o 
   3   4   3     2348.54     2382.73     69.29 o 
   4   4   3     1494.63     1591.30     46.55 o 
   5   4   3      302.41      305.96      9.57 o 
   6   4   3     2662.39     2686.59     78.33 o 
   7   4   3      485.18      465.48     16.35 o 
   8   4   3       90.95       86.88      4.33 o 
   9   4   3      580.63      582.69     17.98 o 
  10   4   3      170.38      188.36      6.73 o 
  11   4   3      547.36      553.18     30.34 o 
  -9   5   3      610.14      632.74     34.02 o 
  -8   5   3     1662.80     1747.48     89.55 o 
  -7   5   3      342.13      329.84     18.50 o 
  -6   5   3      389.19      419.01     22.69 o 
  -5   5   3     1816.69     1880.52     95.66 o 
  -4   5   3      279.19      270.89     15.11 o 
  -3   5   3      105.06       94.13      4.32 o 
  -2   5   3     1180.21     1179.14     42.47 o 
  -1   5   3       49.55       52.51      4.43 o 
   0   5   3     2235.11     2364.46     84.43 o 
   1   5   3     1531.42     1659.59     59.55 o 
   2   5   3     3348.84     3507.19    104.44 o 
   3   5   3     1735.23     1753.40     51.28 o 
   4   5   3      229.11      241.24      7.76 o 
   5   5   3      235.52      214.13      8.76 o 
   6   5   3      267.16      266.48     10.72 o 
   7   5   3      708.24      692.76     21.04 o 
   8   5   3      157.11      160.04      5.91 o 
   9   5   3      273.77      280.28     12.87 o 
  -8   6   3       19.01       13.03      4.38 o 
  -7   6   3      327.89      325.22     18.74 o 
  -6   6   3      101.54       95.95      7.43 o 
  -4   6   3     1042.39     1037.66     53.72 o 
  -3   6   3     1609.10     1424.06     72.85 o 
  -2   6   3      660.85      672.61     35.01 o 
   0   6   3      604.09      622.90     23.17 o 
   1   6   3      323.14      330.81     12.95 o 
   2   6   3      222.01      207.00      8.65 o 
   3   6   3     1155.21      669.44     35.15 o 
   4   6   3      395.88      403.01     22.18 o 
   5   6   3      991.10     1066.61     39.02 o 
   6   6   3     1023.36     1074.40     51.33 o 
   7   6   3      519.90      534.75     20.56 o 
   8   6   3      509.81      537.74     20.89 o 
  -5   7   3      421.25      404.97     22.61 o 
  -4   7   3      177.86      178.70     11.38 o 
   0   7   3      305.78      319.09     18.11 o 
   1   7   3     1532.49     1815.95     92.82 o 
   2   7   3       99.59       97.30      7.60 o 
   3   7   3      103.31       83.45      6.66 o 
   4   7   3      757.32      810.06     42.93 o 
   5   7   3       84.39       79.87      7.12 o 
  -5  -7   4      480.56      471.50     26.29 o 
  -4  -7   4      315.99      299.68     18.01 o 
  -3  -7   4      700.03      740.91     39.20 o 
  -2  -7   4     1328.07     1485.12     76.63 o 
  -1  -7   4      296.96      296.43     17.24 o 
   0  -7   4      523.79      568.94     30.55 o 
   1  -7   4      266.77      275.59     16.10 o 
  -8  -6   4      542.40      543.61     20.99 o 
  -7  -6   4      455.01      501.82     29.60 o 
  -6  -6   4      540.98      548.08     20.80 o 
  -5  -6   4      714.21      714.18     26.50 o 
  -4  -6   4      286.17      271.61     10.92 o 
  -3  -6   4      530.80      497.55     26.75 o 
  -2  -6   4      706.85      702.78     36.85 o 
  -1  -6   4     1120.49     1171.18     60.14 o 
   0  -6   4      582.98      604.27     31.74 o 
   1  -6   4      811.23      917.60     47.23 o 
   2  -6   4     1533.23     1782.83     90.40 o 
   4  -6   4      817.81      865.43     44.98 o 
   5  -6   4      111.82       95.68     10.00 o 
   6  -6   4      174.93      106.55      7.34 o 
  -9  -5   4      949.51      991.39     36.62 o 
  -8  -5   4      554.59      578.69     37.94 o 
  -7  -5   4      589.61      582.32     30.95 o 
  -6  -5   4      155.93      160.51      7.55 o 
  -5  -5   4     1131.86     1145.45     53.38 o 
  -4  -5   4      976.98      941.81     34.60 o 
  -3  -5   4     1843.35     1117.63     57.14 o 
  -2  -5   4      338.46      353.40     13.28 o 
  -1  -5   4      757.53      764.11     27.67 o 
   0  -5   4      547.10      572.04     29.80 o 
   1  -5   4      473.72      501.81     26.27 o 
   2  -5   4      306.78      251.11     18.19 o 
   3  -5   4     2153.37     2083.24     74.42 o 
   4  -5   4      561.00      579.23     30.38 o 
   5  -5   4      575.62      565.51     29.78 o 
   6  -5   4      588.30      560.81     29.80 o 
   7  -5   4      766.43      743.50     39.34 o 
   8  -5   4      221.08      200.20     12.47 o 
   9  -5   4      587.66      617.83     33.31 o 
 -10  -4   4      123.39      110.86      5.93 o 
  -9  -4   4      375.61      370.38     14.47 o 
  -8  -4   4     1548.96     1623.24     82.78 o 
  -7  -4   4      536.94      525.94     19.64 o 
  -6  -4   4     1070.13     1091.13     39.48 o 
  -5  -4   4     2173.60     2168.59     77.47 o 
  -4  -4   4     1418.59     1025.97     52.25 o 
  -3  -4   4      155.69      159.80      5.13 o 
  -2  -4   4       15.66       26.91      1.63 o 
  -1  -4   4     3752.62     3330.74    324.61 o 
   0  -4   4     1206.78     1250.31     51.50 o 
   1  -4   4     1016.82     1068.74     31.30 o 
   2  -4   4     3583.92     3955.18    140.45 o 
   3  -4   4     1761.09     1798.02     85.60 o 
   4  -4   4       72.76       76.33      7.09 o 
   5  -4   4     1952.75     2174.41    110.11 o 
   6  -4   4      101.67       78.73      5.62 o 
   7  -4   4     1228.44     1204.01     61.88 o 
   8  -4   4      390.66      411.29     22.66 o 
   9  -4   4      289.54      283.89     16.49 o 
  10  -4   4     1132.00     1198.97     62.49 o 
 -11  -3   4       72.39       80.28      6.32 o 
 -10  -3   4       66.64       58.35      5.11 o 
  -9  -3   4     1547.51     1545.25     45.43 o 
  -8  -3   4      166.25      150.52      6.98 o 
  -7  -3   4      455.58      446.31     13.72 o 
  -6  -3   4      245.36      240.37      7.67 o 
  -5  -3   4     2423.71     2447.40     71.12 o 
  -4  -3   4     4676.06     4891.02    141.59 o 
  -3  -3   4     2035.29     2124.44     61.68 o 
  -2  -3   4     9259.11     9490.75    274.18 o 
  -1  -3   4     2653.23     2759.06     97.97 o 
   0  -3   4      876.43      825.77     29.57 o 
   1  -3   4     2680.21     2770.90     80.31 o 
   2  -3   4     1095.09     1108.24     54.25 o 
   3  -3   4     2834.69     2986.64     86.52 o 
   4  -3   4     1779.99     1789.71     51.97 o 
   5  -3   4      274.52      269.66     14.72 o 
   6  -3   4     8398.92     9143.58    458.42 o 
   7  -3   4     2517.56     2668.64    134.83 o 
   8  -3   4      231.08      202.96     12.08 o 
   9  -3   4      512.89      573.35     30.75 o 
  10  -3   4      315.05      327.47     18.62 o 
  11  -3   4      584.56      585.89     32.03 o 
 -12  -2   4      222.70      211.91     11.12 o 
 -11  -2   4      122.51      122.21      8.28 o 
 -10  -2   4      122.68      108.17      5.12 o 
  -9  -2   4      631.65      617.12     18.62 o 
  -8  -2   4     3538.53     3698.45    107.40 o 
  -7  -2   4      784.51      782.86     23.18 o 
  -6  -2   4     2141.73     2211.87     64.31 o 
  -5  -2   4     1774.46     1806.20     52.57 o 
  -4  -2   4     1264.10     1237.61     36.08 o 
  -3  -2   4     2667.22     2606.41     92.59 o 
  -2  -2   4      737.64      679.38     20.68 o 
  -1  -2   4     6726.19     6740.94    349.43 o 
   0  -2   4     5520.33     5525.43    195.89 o 
   1  -2   4     1032.76     1096.90     31.93 o 
   2  -2   4    23053.45    23598.23    834.54 o 
   3  -2   4     4447.50     4697.98    235.59 o 
   4  -2   4     2327.47     2368.42    107.39 o 
   5  -2   4     1171.02     1228.42     45.58 o 
   6  -2   4      381.89      361.42     13.46 o 
   7  -2   4     3262.81     3485.84    123.95 o 
   8  -2   4      314.46      281.51     10.80 o 
   9  -2   4      184.60      184.53     11.14 o 
  10  -2   4     1921.64     2028.45    103.28 o 
  11  -2   4        0.28       -1.11      2.23 o 
  12  -2   4      200.61      182.06     11.86 o 
 -12  -1   4     1849.28     2067.78     74.53 o 
 -11  -1   4       48.00       54.69      6.02 o 
 -10  -1   4      683.77      705.82     26.08 o 
  -9  -1   4     1571.32     1567.89     56.34 o 
  -8  -1   4     1894.78     1916.59     55.92 o 
  -7  -1   4     1026.59     1052.39     30.88 o 
  -6  -1   4      356.54      356.68     24.46 o 
  -5  -1   4     2162.06     2128.02     61.73 o 
  -4  -1   4     7119.39     6904.54    199.55 o 
  -3  -1   4       30.61       31.35      3.01 o 
  -2  -1   4    16773.85    17077.25    493.05 o 
  -1  -1   4     6085.69     6160.03    217.98 o 
   0  -1   4     9592.01     9571.17    276.46 o 
   1  -1   4      437.70      394.19     17.15 o 
   2  -1   4     3462.62     3576.70    103.34 o 
   3  -1   4     7649.28     7742.24    223.62 o 
   4  -1   4      162.45      131.27      4.09 o 
   5  -1   4     1459.84     1518.87     44.17 o 
   6  -1   4     7466.77     7801.03    225.49 o 
   7  -1   4      796.82      757.31     27.51 o 
   8  -1   4      133.43      133.73      5.62 o 
   9  -1   4      983.40      991.57     36.05 o 
  10  -1   4      840.45      846.13     56.07 o 
  11  -1   4      273.28      239.95     14.24 o 
  12  -1   4       52.47       36.36      4.45 o 
 -12   0   4      629.15      631.01     23.97 o 
 -11   0   4      452.32      430.30     16.45 o 
 -10   0   4        2.98        3.44      1.33 o 
  -9   0   4      600.75      541.29     20.10 o 
  -8   0   4     4111.39     4331.65    153.90 o 
  -7   0   4       88.57       92.20      3.15 o 
  -6   0   4     2960.57     3071.26     89.04 o 
  -5   0   4    11366.64    11467.86    331.36 o 
  -4   0   4      461.22      442.43     13.07 o 
  -3   0   4     2155.35     2279.10     65.98 o 
  -2   0   4      122.31      133.57      7.07 o 
   2   0   4     5750.69     5450.14    251.42 o 
   3   0   4      886.39      896.56     26.13 o 
   4   0   4      509.14      471.40     13.93 o 
   5   0   4     3205.83     3199.01     92.71 o 
   6   0   4     2128.01     2085.42     60.66 o 
   7   0   4     1834.38     1820.94     53.08 o 
   8   0   4        5.59        2.68      1.17 o 
   9   0   4      355.83      355.21     13.66 o 
  10   0   4     1875.84     2015.61     72.53 o 
  11   0   4      134.74      139.76      6.56 o 
  12   0   4        6.76        3.70      1.43 o 
 -12   1   4     1875.89     2030.19    103.81 o 
 -11   1   4       45.53       45.27      3.78 o 
 -10   1   4      681.10      668.52     35.27 o 
  -9   1   4     1586.97     1667.50     59.84 o 
  -8   1   4     1870.19     1867.62     66.84 o 
  -7   1   4      995.12      996.82     35.91 o 
  -6   1   4      348.69      347.91     11.36 o 
  -5   1   4     2098.86     2123.13    111.75 o 
  -4   1   4     7343.31     7534.76    244.26 o 
  -3   1   4       27.91       32.97      2.35 o 
  -2   1   4    16984.39    16817.70    485.50 o 
  -1   1   4     6351.25     6187.15    178.71 o 
   0   1   4     9615.93     9204.74    265.61 o 
   1   1   4      432.24      383.91     11.28 o 
   2   1   4     3472.51     3518.83    101.79 o 
   3   1   4     7758.38     7654.78    221.10 o 
   4   1   4      157.74      131.01      4.16 o 
   5   1   4     1412.02     1452.11     42.34 o 
   6   1   4     7627.00     7746.56    274.45 o 
   7   1   4      805.47      764.97     22.69 o 
   8   1   4      129.00      128.47      4.46 o 
   9   1   4      959.01      956.78     34.91 o 
  10   1   4      834.06      855.64     31.61 o 
  11   1   4      269.12      252.31     10.50 o 
  12   1   4       52.70       47.75      5.92 o 
 -12   2   4      218.22      216.08     13.78 o 
 -11   2   4      111.90      126.35      8.59 o 
 -10   2   4      122.10      124.08      8.57 o 
  -9   2   4      607.02      621.22     32.78 o 
  -8   2   4     3499.51     3681.44    185.55 o 
  -7   2   4      747.73      701.37     25.48 o 
  -6   2   4     2150.04     2187.40     77.89 o 
  -5   2   4     1744.96     1753.78     50.93 o 
  -4   2   4     1255.31     1168.47     34.03 o 
  -3   2   4     2641.82     2590.01     82.21 o 
  -2   2   4      751.07      696.10     20.36 o 
  -1   2   4     6781.80     6683.19    167.23 o 
   0   2   4     5673.18     5753.42    166.25 o 
   1   2   4      968.74      985.79     28.67 o 
   2   2   4    23388.00    23962.93    691.95 o 
   3   2   4     4418.66     4614.53    133.55 o 
   4   2   4     2358.85     2345.11     68.12 o 
   5   2   4     1153.58     1136.51     33.31 o 
   6   2   4      387.62      377.92     11.52 o 
   7   2   4     3177.63     3251.88    115.82 o 
   8   2   4      317.27      295.59      9.36 o 
   9   2   4      174.78      172.28      5.93 o 
  10   2   4     1926.87     2056.73     74.04 o 
  11   2   4        0.41        0.79      1.71 o 
  12   2   4      201.93      200.57      9.05 o 
 -11   3   4       69.03       66.84      6.17 o 
 -10   3   4       71.37       80.72      6.59 o 
  -9   3   4     1540.14     1581.81     80.96 o 
  -8   3   4      180.74      191.58     11.35 o 
  -7   3   4      467.83      465.15     24.79 o 
  -6   3   4      231.75      219.93     12.37 o 
  -5   3   4     2398.87     2416.81    122.00 o 
  -4   3   4     4695.27     4590.27    229.93 o 
  -3   3   4     1997.91     2028.60     58.83 o 
  -2   3   4     9110.38     9146.21    264.30 o 
  -1   3   4     2641.32     2738.15     68.67 o 
   0   3   4      846.58      801.53     23.41 o 
   1   3   4     2665.04     2632.47     76.30 o 
   2   3   4     1087.16     1142.00     33.32 o 
   3   3   4     2862.10     2922.90     84.80 o 
   4   3   4     1846.67     1890.00     55.06 o 
   5   3   4      254.07      247.11      7.77 o 
   6   3   4     8254.48     8018.81    456.52 o 
   7   3   4     2550.25     2723.88     79.40 o 
   8   3   4      227.97      221.39      9.13 o 
   9   3   4      530.28      504.07     25.45 o 
  10   3   4      304.42      306.17     10.08 o 
  11   3   4      583.12      597.92     22.89 o 
 -10   4   4      119.49      122.19      8.81 o 
  -9   4   4      382.93      365.38     20.65 o 
  -8   4   4     1579.79     1623.19     83.02 o 
  -7   4   4      518.00      508.61     27.14 o 
  -6   4   4     1078.14     1074.70     55.27 o 
  -5   4   4     2189.89     2121.68    107.42 o 
  -4   4   4     1395.84     1355.86     69.07 o 
  -3   4   4      157.73      164.07      6.55 o 
  -2   4   4       18.23       28.96      3.21 o 
  -1   4   4     3719.74     3881.20    112.46 o 
   0   4   4     1195.16     1244.54     31.47 o 
   1   4   4     1030.73     1060.84     31.05 o 
   2   4   4     3468.07     3517.54    102.00 o 
   3   4   4     1716.25     1826.68     53.26 o 
   4   4   4       86.07       94.70      3.45 o 
   5   4   4     1956.97     1770.54    245.61 o 
   6   4   4      107.14      112.82      9.43 o 
   7   4   4     1206.79     1192.43     43.27 o 
   8   4   4      413.11      429.53     13.42 o 
   9   4   4      302.15      289.20      9.56 o 
  10   4   4     1137.83     1135.25     34.02 o 
  -9   5   4      957.61     1016.01     53.24 o 
  -8   5   4      546.08      516.89     28.25 o 
  -7   5   4      579.64      558.07     29.97 o 
  -6   5   4      153.07      145.65      9.15 o 
  -5   5   4     1160.03     1137.87     58.64 o 
  -4   5   4      960.42      904.74     46.75 o 
  -3   5   4     1808.38     1878.63     95.32 o 
  -2   5   4      321.99      331.56     12.61 o 
  -1   5   4      719.75      713.19     26.12 o 
   0   5   4      536.56      568.57     21.06 o 
   1   5   4      483.03      477.87     17.90 o 
   2   5   4      320.75      291.00     38.31 o 
   3   5   4     2133.69     2117.54     75.75 o 
   4   5   4      570.08      635.55     23.44 o 
   5   5   4      582.00      586.04     21.82 o 
   6   5   4      598.88      598.39     22.45 o 
   7   5   4      733.71      754.23     22.81 o 
   8   5   4      207.98      197.75      7.02 o 
   9   5   4      583.44      566.09     28.62 o 
  -8   6   4      554.79      490.58     27.09 o 
  -7   6   4      458.89      478.91     26.49 o 
  -6   6   4      549.25      555.92     29.97 o 
  -5   6   4      683.45      700.50     37.07 o 
  -3   6   4      531.46      494.43     26.56 o 
  -2   6   4      713.55      719.25     36.44 o 
   0   6   4      582.06      625.26     32.88 o 
   1   6   4      803.04      915.03     47.43 o 
   2   6   4     1584.52     1763.54     89.92 o 
   3   6   4       92.31       69.12      5.47 o 
   4   6   4      796.32      784.03     41.18 o 
   5   6   4       98.53       91.45      5.35 o 
   6   6   4      176.84      185.88     16.89 o 
   7   6   4      539.96      539.52     20.75 o 
   8   6   4      137.85      126.72      6.51 o 
  -5   7   4      461.38      436.32     24.33 o 
  -4   7   4      324.40      312.34     18.23 o 
  -3   7   4      713.39      768.54     40.55 o 
  -2   7   4     1362.50     1498.94     76.99 o 
   0   7   4      513.09      533.91     28.81 o 
   1   7   4      265.70      281.33     16.46 o 
   2   7   4      151.75      155.89     10.17 o 
   3   7   4      589.73      606.74     32.76 o 
   4   7   4      257.90      285.30     17.02 o 
   5   7   4      342.19      373.13     21.64 o 
  -5  -7   5      161.08      161.19     11.21 o 
  -4  -7   5     1196.97     1203.55     62.61 o 
  -3  -7   5       96.17       95.27      7.09 o 
  -2  -7   5      125.65      123.09      8.93 o 
  -1  -7   5      929.34      935.68     48.91 o 
   0  -7   5      388.77      395.86     21.77 o 
   1  -7   5      980.17     1094.96     56.51 o 
  -8  -6   5      355.98      364.99     14.75 o 
  -7  -6   5       38.29       18.33      3.17 o 
  -6  -6   5       67.46       66.95      5.80 o 
  -5  -6   5      320.78      292.20     11.73 o 
  -4  -6   5      722.69      714.90     26.42 o 
  -3  -6   5     1451.46     1371.04     70.26 o 
  -2  -6   5     1590.97     1650.76     84.16 o 
  -1  -6   5      150.09      139.43      8.64 o 
   0  -6   5     1030.56     1116.49     57.31 o 
   1  -6   5      441.62      463.58     24.60 o 
   2  -6   5      351.13      340.91     18.47 o 
   4  -6   5      447.00      375.92     20.70 o 
   5  -6   5     1588.09     1758.26     89.92 o 
   6  -6   5      999.86     1072.96     55.76 o 
   7  -6   5      340.79      338.70     19.44 o 
  -9  -5   5      647.82      653.90     24.78 o 
  -8  -5   5     1226.82     1279.30     46.61 o 
  -7  -5   5      352.59      376.14     14.60 o 
  -6  -5   5     1097.69     1135.76     41.23 o 
  -5  -5   5      985.06      993.42     36.09 o 
  -4  -5   5      124.71      136.76      8.45 o 
  -3  -5   5      984.84     1015.55     36.74 o 
  -2  -5   5       83.11       79.53     11.04 o 
  -1  -5   5      788.57      809.20     29.30 o 
   0  -5   5     1155.57     1201.88     61.28 o 
   1  -5   5     3528.77     3751.50    188.70 o 
   2  -5   5     3670.03     4084.54    145.23 o 
   3  -5   5      548.56      554.11     26.62 o 
   4  -5   5      247.93      238.84     13.46 o 
   5  -5   5      918.30      934.84     48.37 o 
   6  -5   5      824.30      821.77     43.02 o 
   7  -5   5      658.75      636.93     33.89 o 
   8  -5   5      109.04       97.25      7.36 o 
   9  -5   5      525.07      509.41     28.18 o 
 -10  -4   5      427.55      434.26     16.89 o 
  -9  -4   5     1698.37     1806.26     65.12 o 
  -8  -4   5       98.63      104.98      7.24 o 
  -7  -4   5      385.32      374.43     26.91 o 
  -6  -4   5      626.29      654.68     24.11 o 
  -5  -4   5     2742.10     2759.70     98.40 o 
  -4  -4   5     2234.71     2251.05     80.32 o 
  -3  -4   5      389.90      430.69     19.24 o 
  -2  -4   5     3424.33     3390.58    282.67 o 
  -1  -4   5      965.53     1053.37     37.82 o 
   0  -4   5      200.20      202.69      8.12 o 
   1  -4   5     1163.10     1188.29     34.73 o 
   2  -4   5      207.27      208.29      8.24 o 
   3  -4   5     2580.18     2645.94    108.40 o 
   4  -4   5      362.76      382.14     20.55 o 
   5  -4   5      330.10      299.34     16.80 o 
   6  -4   5     4546.71     4847.90    243.85 o 
   7  -4   5      361.77      332.48     18.74 o 
   8  -4   5       69.78       65.83      5.81 o 
   9  -4   5      559.89      571.90     30.89 o 
  10  -4   5     1468.13     1562.47     81.06 o 
 -11  -3   5       11.45       10.19      2.76 o 
 -10  -3   5      119.80      113.93      8.04 o 
  -9  -3   5      385.05      381.58     17.12 o 
  -8  -3   5      466.76      459.13     24.45 o 
  -7  -3   5     1306.40     1387.30     40.69 o 
  -6  -3   5     3705.52     3786.61    109.78 o 
  -5  -3   5      797.00      825.97     24.36 o 
  -4  -3   5     1927.59     1954.93     56.85 o 
  -3  -3   5      918.64      893.07     30.69 o 
  -2  -3   5     1965.93     1868.10     94.20 o 
  -1  -3   5     7360.69     6771.22    648.11 o 
   0  -3   5      322.66      314.15     32.25 o 
   1  -3   5      894.87      882.87     32.64 o 
   2  -3   5     4495.89     4442.32    157.30 o 
   3  -3   5      694.54      726.17     21.32 o 
   4  -3   5      367.30      354.70     16.98 o 
   5  -3   5     2417.83     2557.35    129.04 o 
   6  -3   5      607.06      564.44     29.90 o 
   7  -3   5      971.49      945.63     48.86 o 
   8  -3   5      390.63      369.16     20.41 o 
   9  -3   5      663.37      718.86     38.01 o 
  10  -3   5      368.56      365.07     20.72 o 
  11  -3   5      278.81      277.14     16.95 o 
 -12  -2   5     1113.81     1186.87     61.47 o 
 -11  -2   5       38.10       31.43      3.66 o 
 -10  -2   5      769.97      817.67     30.06 o 
  -9  -2   5      616.92      599.36     18.12 o 
  -8  -2   5     1343.45     1369.66     40.23 o 
  -7  -2   5      493.28      478.33     14.42 o 
  -6  -2   5      307.09      299.87      9.72 o 
  -5  -2   5     3848.44     4024.95    116.59 o 
  -4  -2   5     1104.87     1156.81     33.77 o 
  -3  -2   5     3925.24     4062.89    117.58 o 
  -2  -2   5    14369.26    13866.10    490.59 o 
  -1  -2   5     1984.44     2217.31     78.74 o 
   0  -2   5     3050.06     3098.13     90.80 o 
   1  -2   5     7529.83     7674.16    221.74 o 
   2  -2   5     1074.95     1045.36     37.42 o 
   3  -2   5     5112.06     5049.84    146.05 o 
   4  -2   5      631.92      616.71     18.13 o 
   5  -2   5     1361.34     1460.11     42.47 o 
   6  -2   5     2142.15     2277.20     81.15 o 
   7  -2   5      402.71      403.20     15.11 o 
   8  -2   5      242.87      218.20      8.65 o 
   9  -2   5      924.86      919.51     47.72 o 
  10  -2   5      298.40      275.97     15.98 o 
  11  -2   5      144.16      130.06      9.01 o 
  12  -2   5       59.71       55.01      5.69 o 
 -12  -1   5      104.81       94.41      5.56 o 
 -11  -1   5       12.75       13.87      2.93 o 
 -10  -1   5       89.29       82.59      7.32 o 
  -9  -1   5     1030.69      983.32     35.75 o 
  -8  -1   5     4581.52     4717.87    136.68 o 
  -7  -1   5       50.39       45.04      3.68 o 
  -6  -1   5     4963.11     5019.26    177.95 o 
  -5  -1   5     3202.20     3091.19     89.58 o 
  -4  -1   5     3655.46     3711.39    107.42 o 
  -3  -1   5     2546.30     2691.25     77.95 o 
  -2  -1   5      241.52      245.19      7.32 o 
  -1  -1   5     4423.35     4301.52    132.79 o 
   0  -1   5     2558.37     2552.53    110.61 o 
   1  -1   5     5988.96     6129.90    177.05 o 
   2  -1   5    25069.38    25471.94    735.12 o 
   3  -1   5      484.63      545.75     16.07 o 
   4  -1   5      514.85      496.45     14.66 o 
   5  -1   5     1672.38     1665.50     48.45 o 
   6  -1   5     3226.19     3266.09     94.68 o 
   7  -1   5     1074.46     1040.19     37.54 o 
   8  -1   5      220.53      195.27      7.86 o 
   9  -1   5      911.56      930.42     33.95 o 
  10  -1   5     2667.33     2835.46    101.39 o 
  11  -1   5       42.56       35.27      4.02 o 
  12  -1   5      430.82      425.55     23.87 o 
 -12   0   5     1426.13     1578.16     57.21 o 
 -11   0   5      116.62      115.34      5.40 o 
 -10   0   5      691.36      684.50     25.29 o 
  -9   0   5     1907.04     1924.66     68.98 o 
  -8   0   5       53.92       45.40      2.69 o 
  -7   0   5      808.48      804.56     23.71 o 
  -6   0   5      845.00      852.70     25.04 o 
  -5   0   5     2856.09     2939.01     85.16 o 
  -4   0   5     8399.89     7901.64    250.03 o 
  -3   0   5      278.79      275.67      8.24 o 
  -2   0   5     9270.63     9263.29    267.59 o 
  -1   0   5      675.54      765.29     22.32 o 
   0   0   5      143.02      116.99      3.66 o 
   1   0   5     3570.85     3401.52     98.32 o 
   2   0   5     3775.42     3819.34    110.46 o 
   3   0   5     2035.59     1916.64     55.61 o 
   4   0   5      894.99      915.51     26.76 o 
   5   0   5     6680.81     6849.01    198.10 o 
   6   0   5    11765.44    12217.61    353.12 o 
   7   0   5       66.52       66.14      2.52 o 
   8   0   5      427.10      435.75     16.36 o 
   9   0   5      611.25      614.68     22.80 o 
  10   0   5     1939.59     2135.66     76.75 o 
  11   0   5      370.91      356.57     14.12 o 
  12   0   5        4.93        4.52      3.99 o 
 -12   1   5      107.99       79.92      6.68 o 
 -11   1   5       12.90       10.19      2.23 o 
 -10   1   5       78.26       65.85      5.42 o 
  -9   1   5     1010.74      975.10     35.40 o 
  -8   1   5     4476.25     4652.23    165.20 o 
  -7   1   5       51.05       42.68      2.27 o 
  -6   1   5     4880.63     4963.16    143.63 o 
  -5   1   5     3114.70     3055.45     88.53 o 
  -4   1   5     3722.39     3897.29    112.73 o 
  -3   1   5     2495.45     2472.66     71.60 o 
  -2   1   5      245.82      243.37      7.35 o 
  -1   1   5     4552.56     4437.30    128.30 o 
   0   1   5     2476.66     2476.43     71.63 o 
   1   1   5     5970.93     6061.30    175.18 o 
   2   1   5    25051.94    24807.99    716.17 o 
   3   1   5      465.07      517.07     17.56 o 
   4   1   5      522.85      502.88     14.91 o 
   5   1   5     1668.53     1604.99     46.75 o 
   6   1   5     3218.85     3266.53    116.03 o 
   7   1   5     1001.74      974.77     28.75 o 
   8   1   5      221.30      205.72      6.71 o 
   9   1   5      898.59      951.39     34.76 o 
  10   1   5     2614.29     2806.26    100.49 o 
  11   1   5       43.63       37.64      2.82 o 
  12   1   5      413.90      401.05     16.06 o 
 -12   2   5     1131.29     1202.39     62.63 o 
 -11   2   5       44.43       40.87      4.26 o 
 -10   2   5      770.90      722.00     38.08 o 
  -9   2   5      619.18      636.93     33.63 o 
  -8   2   5     1377.08     1418.22     72.49 o 
  -7   2   5      488.89      467.16     17.23 o 
  -6   2   5      318.69      293.26     20.02 o 
  -5   2   5     3853.63     4165.40    120.56 o 
  -4   2   5     1082.63     1105.03     33.73 o 
  -3   2   5     3926.59     3876.09    112.16 o 
  -2   2   5    14603.10    14442.42    416.96 o 
  -1   2   5     2076.14     2218.86     64.38 o 
   0   2   5     3083.84     3165.66     91.57 o 
   1   2   5     7604.83     7425.88    214.53 o 
   2   2   5     1062.09     1058.20     33.33 o 
   3   2   5     5127.11     5032.85    145.63 o 
   4   2   5      632.44      628.03     22.74 o 
   5   2   5     1302.57     1356.71     39.68 o 
   6   2   5     2074.00     2184.27     63.63 o 
   7   2   5      396.29      390.33     14.73 o 
   8   2   5      229.35      213.56      7.04 o 
   9   2   5      935.32      927.87     29.76 o 
  10   2   5      277.32      278.19     23.96 o 
  11   2   5      130.22      124.66      6.15 o 
  12   2   5       61.21       53.19     13.82 o 
 -11   3   5       12.22        3.70      1.96 o 
 -10   3   5      122.71      116.21      8.38 o 
  -9   3   5      382.45      357.78     19.97 o 
  -8   3   5      535.70      510.16     27.29 o 
  -7   3   5     1293.59     1308.33     66.92 o 
  -6   3   5     3670.92     3572.01    179.88 o 
  -5   3   5      809.58      878.96     45.18 o 
  -4   3   5     1879.32     1844.09     65.77 o 
  -3   3   5      968.13      900.87     26.37 o 
  -2   3   5     2012.45     1973.19     49.68 o 
  -1   3   5     7334.67     7620.73    190.77 o 
   0   3   5      353.78      343.17     12.39 o 
   1   3   5      862.61      883.44     25.83 o 
   2   3   5     4470.31     4561.83    132.04 o 
   3   3   5      705.55      738.59     26.14 o 
   4   3   5      345.89      327.50     10.00 o 
   5   3   5     2413.66     2130.91    214.25 o 
   6   3   5      598.49      624.58     18.79 o 
   7   3   5      989.64     1026.57     30.40 o 
   8   3   5      410.06      406.74     12.67 o 
   9   3   5      643.68      637.11     19.43 o 
  10   3   5      388.99      363.77     15.59 o 
  11   3   5      275.06      279.11     13.63 o 
 -10   4   5      442.39      454.89     25.25 o 
  -9   4   5     1708.53     1800.38     92.24 o 
  -8   4   5       87.75       63.58      5.28 o 
  -7   4   5      387.12      388.21     21.21 o 
  -6   4   5      628.35      656.78     34.50 o 
  -5   4   5     2691.20     2707.89    136.81 o 
  -4   4   5     2269.60     2211.21    111.85 o 
  -3   4   5      393.03      427.87     21.37 o 
  -2   4   5     3366.10     3541.10    125.88 o 
  -1   4   5      949.06      986.60     29.02 o 
   0   4   5      183.25      170.74      8.75 o 
   2   4   5      228.20      209.67      6.58 o 
   3   4   5     2561.85     2617.48     93.28 o 
   4   4   5      361.91      371.27     11.40 o 
   5   4   5      348.63      331.30     10.33 o 
   6   4   5     4611.63     4675.08    234.43 o 
   7   4   5      343.50      349.03     11.02 o 
   8   4   5       76.51       72.94      3.32 o 
   9   4   5      552.67      503.14     33.86 o 
  10   4   5     1472.96     1569.08     46.56 o 
  -9   5   5      649.49      619.67     33.51 o 
  -7   5   5      351.65      373.54     20.80 o 
  -6   5   5     1118.72     1229.87     63.33 o 
  -5   5   5     1002.18     1013.64     52.42 o 
  -4   5   5      153.96      179.91     10.70 o 
  -3   5   5      968.67      971.10     50.02 o 
  -2   5   5       81.00       92.39      4.27 o 
  -1   5   5      785.61      836.62     30.50 o 
   0   5   5     1201.02     1274.91     46.02 o 
   1   5   5     3555.94     3722.88    132.58 o 
   2   5   5     3655.31     3957.82    140.80 o 
   3   5   5      537.54      553.85     20.49 o 
   4   5   5      268.90      271.17     10.68 o 
   5   5   5      934.41      996.10     36.38 o 
   6   5   5      822.06      830.30     30.68 o 
   7   5   5      653.54      640.69     19.59 o 
   8   5   5      101.97       98.17      4.17 o 
   9   5   5      540.43      552.64     17.37 o 
  -8   6   5      362.58      366.69     21.38 o 
  -7   6   5       37.16       36.24      4.99 o 
  -6   6   5       65.27       53.24      5.59 o 
  -5   6   5      307.90      274.21     15.93 o 
  -4   6   5      697.00      710.79     37.48 o 
  -3   6   5     1451.15     1526.98     78.18 o 
  -2   6   5     1616.31     1673.88     85.44 o 
  -1   6   5      157.23      171.14     10.75 o 
   0   6   5     1044.45     1127.69     41.04 o 
   1   6   5      436.72      434.98     33.18 o 
   2   6   5      352.26      348.06     13.64 o 
   3   6   5      671.34      688.21     36.36 o 
   4   6   5      455.97      484.84     26.51 o 
   5   6   5     1596.40     1574.89     80.81 o 
   6   6   5      984.78     1042.73     38.34 o 
   7   6   5      344.59      326.21     13.34 o 
  -5   7   5      155.92      147.95     10.41 o 
  -4   7   5     1192.51     1262.02     65.49 o 
  -3   7   5       97.54      107.49      8.35 o 
  -2   7   5      125.49       98.54      7.48 o 
  -1   7   5      929.71      918.42     48.08 o 
   0   7   5      367.33      365.55     14.61 o 
   1   7   5      948.78     1119.10     58.23 o 
   2   7   5      417.57      419.45     23.31 o 
   3   7   5      277.25      264.38     15.86 o 
   4   7   5      562.53      575.77     31.45 o 
   5   7   5      241.27      238.21     15.42 o 
  -5  -7   6      837.18      784.83     41.64 o 
  -4  -7   6       90.21       86.50      7.70 o 
  -3  -7   6      484.25      492.68     26.97 o 
  -2  -7   6     1102.58     1125.76     58.25 o 
  -1  -7   6      207.21      218.14     13.19 o 
   0  -7   6      338.78      369.14     20.51 o 
   1  -7   6      678.73      698.79     36.87 o 
  -7  -6   6      652.40      716.72     26.86 o 
  -6  -6   6      670.42      670.64     25.03 o 
  -5  -6   6      302.08      289.52     12.89 o 
  -4  -6   6      363.63      357.41     14.84 o 
  -3  -6   6     1335.03     1335.18     68.52 o 
  -2  -6   6      245.17      227.72     13.34 o 
  -1  -6   6      794.89      737.98     38.49 o 
   0  -6   6      107.37      105.51      7.24 o 
   1  -6   6      383.17      382.14     20.58 o 
   2  -6   6     1043.66     1067.05     54.72 o 
   4  -6   6      475.41      588.19     31.45 o 
   5  -6   6      290.24      208.60     22.10 o 
   6  -6   6      320.40      238.62     14.07 o 
   7  -6   6      212.61      164.41     11.02 o 
  -9  -5   6      220.54      212.11      9.43 o 
  -8  -5   6      595.34      589.86     29.66 o 
  -7  -5   6       48.36       43.89      3.03 o 
  -6  -5   6      156.97      141.75      6.25 o 
  -5  -5   6      150.79      151.25     18.61 o 
  -3  -5   6      888.03      902.39     32.76 o 
  -2  -5   6      884.34      918.10     33.25 o 
  -1  -5   6      754.87      746.78     27.15 o 
   0  -5   6      869.51      947.50     48.52 o 
   1  -5   6      486.00      526.31     27.50 o 
   2  -5   6     2137.23     2055.04    141.90 o 
   3  -5   6      547.13      480.64     17.85 o 
   4  -5   6      407.39      419.06     22.66 o 
   5  -5   6      467.34      455.98     24.65 o 
   6  -5   6      400.87      405.06     22.37 o 
   7  -5   6      628.36      640.85     34.28 o 
   8  -5   6      158.37      179.25     11.72 o 
   9  -5   6      599.56      617.10     34.14 o 
 -10  -4   6      228.13      235.32     12.73 o 
  -9  -4   6      753.09      799.80     29.63 o 
  -8  -4   6      355.43      380.85     20.82 o 
  -7  -4   6      850.90      870.37     31.88 o 
  -6  -4   6     2254.27     2321.70     82.99 o 
  -5  -4   6      914.24      892.03     32.41 o 
  -4  -4   6      291.42      296.53     11.36 o 
  -3  -4   6      292.88      291.62     12.27 o 
  -2  -4   6      995.19      598.05     30.72 o 
   0  -4   6     1807.33     1066.18     53.92 o 
   1  -4   6     2227.05     2256.52     65.60 o 
   2  -4   6     3316.05     3647.97    129.66 o 
   3  -4   6      858.55      864.23     31.78 o 
   4  -4   6      301.34      286.48     15.74 o 
   5  -4   6     2584.84     2775.34    140.28 o 
   6  -4   6     1954.82     1912.50     97.59 o 
   7  -4   6      354.88      341.39     19.13 o 
   8  -4   6      522.37      545.65     29.42 o 
   9  -4   6      869.34      932.44     49.00 o 
  10  -4   6      513.88      479.03     26.83 o 
 -11  -3   6      321.41      330.45     18.67 o 
 -10  -3   6     1739.45     1897.23     96.72 o 
  -9  -3   6      944.54      978.17     35.76 o 
  -8  -3   6      905.36      905.50     33.02 o 
  -7  -3   6     1158.46     1169.22     51.53 o 
  -6  -3   6      137.34      131.66      6.52 o 
  -5  -3   6     5328.23     5671.44    164.15 o 
  -4  -3   6     1671.23     1775.74     51.69 o 
  -3  -3   6     1985.26     2123.35     61.82 o 
  -2  -3   6    16072.38    16445.41    581.96 o 
  -1  -3   6     1464.76     1558.49     71.75 o 
   0  -3   6      249.81      250.02      7.67 o 
   1  -3   6     4611.04     4272.95    264.04 o 
   2  -3   6     1741.13     1725.78     50.50 o 
   3  -3   6     2980.10     3020.22     87.52 o 
   4  -3   6     1086.18     1118.87     32.72 o 
   5  -3   6     1752.12     1773.32     89.92 o 
   6  -3   6     2898.42     3093.68    156.04 o 
   7  -3   6     1041.90     1033.88     53.21 o 
   8  -3   6      594.80      593.98     31.62 o 
   9  -3   6      152.69      142.89      9.25 o 
  10  -3   6     1174.65     1247.83     64.71 o 
  11  -3   6      128.35      115.53      9.08 o 
 -12  -2   6       39.74       32.93      4.21 o 
 -10  -2   6       47.52       40.03      4.12 o 
  -9  -2   6      807.43      798.33     23.85 o 
  -8  -2   6     1037.02     1074.52     31.74 o 
  -7  -2   6      524.20      552.63     16.60 o 
  -6  -2   6     5160.77     5479.60    158.69 o 
  -5  -2   6      842.83      837.91     24.65 o 
  -4  -2   6     1197.81     1216.70     35.51 o 
  -3  -2   6     6302.02     5997.59    242.96 o 
  -2  -2   6       77.69       73.40      3.17 o 
  -1  -2   6     9678.09     9766.11    345.65 o 
   0  -2   6     2345.14     2334.76     67.70 o 
   1  -2   6     3843.02     3699.52    107.23 o 
   2  -2   6    14038.90    13754.62    397.38 o 
   3  -2   6       18.74       16.99      1.16 o 
   4  -2   6      331.12      336.81     10.11 o 
   5  -2   6      247.66      239.84     10.80 o 
   6  -2   6     1141.36     1140.45     41.04 o 
   7  -2   6      412.77      396.65     14.89 o 
   8  -2   6      268.64      256.64     10.06 o 
   9  -2   6     1546.05     1543.51     79.02 o 
  10  -2   6      980.53      951.54     49.61 o 
  11  -2   6       62.59       57.14      5.06 o 
 -12  -1   6      946.68     1018.48     37.49 o 
 -11  -1   6       22.41       23.28      1.91 o 
 -10  -1   6      969.21      997.38     36.38 o 
  -9  -1   6     1287.31     1249.98     45.16 o 
  -8  -1   6      466.66      465.20     14.08 o 
  -7  -1   6      847.58      836.68     24.72 o 
  -6  -1   6      142.47      147.52      4.79 o 
  -5  -1   6     4126.84     4177.38    120.99 o 
  -4  -1   6      861.63      885.42     25.92 o 
  -3  -1   6       53.40       58.76      4.77 o 
  -2  -1   6     9739.72     9445.65    272.90 o 
  -1  -1   6      519.19      549.67     16.10 o 
   0  -1   6       73.39       86.64      5.21 o 
   1  -1   6     5505.72     5313.36    224.83 o 
   2  -1   6     9028.85     9178.63    265.52 o 
   3  -1   6     1154.61     1021.06     29.79 o 
   4  -1   6      788.27      774.70     22.73 o 
   5  -1   6     1999.93     1922.71     55.90 o 
   6  -1   6     4657.60     4869.35    140.99 o 
   7  -1   6       23.17       21.42      1.62 o 
   8  -1   6      600.92      577.38     21.34 o 
   9  -1   6      895.54      887.35     32.46 o 
  10  -1   6     1167.33     1219.72     52.25 o 
  11  -1   6        0.00        2.59      1.91 o 
  12  -1   6       46.24       38.64      5.18 o 
 -12   0   6      580.59      605.91     22.98 o 
 -11   0   6       71.69       56.65      3.36 o 
 -10   0   6      342.44      301.75     11.82 o 
  -9   0   6     1635.95     1607.17     57.77 o 
  -8   0   6     2922.10     3128.16    111.42 o 
  -7   0   6        0.16        1.80      0.85 o 
  -6   0   6     4547.37     4725.37    136.85 o 
  -5   0   6      285.47      251.91     10.32 o 
  -4   0   6      787.92      742.46     21.76 o 
  -3   0   6     2534.08     2695.20     79.62 o 
  -2   0   6     3726.22     3796.86    109.83 o 
  -1   0   6      403.81      527.32     15.48 o 
   0   0   6       14.84       18.86      1.32 o 
   1   0   6     2536.61     2370.90     68.67 o 
   2   0   6     7734.66     7456.52    215.49 o 
   3   0   6       41.32       49.40      1.80 o 
   4   0   6     1998.21     1911.97     55.57 o 
   5   0   6     7416.34     7697.00    272.61 o 
   6   0   6     2778.03     2721.13     79.06 o 
   7   0   6        0.55        8.06      1.10 o 
   8   0   6        3.12        5.14      1.61 o 
   9   0   6     1878.29     1950.48     70.04 o 
  10   0   6      801.67      777.64     28.90 o 
  11   0   6      160.70      157.80      7.19 o 
  12   0   6      154.57      136.17      6.67 o 
 -12   1   6      947.31      979.87     51.35 o 
 -11   1   6       21.43       23.75      3.27 o 
 -10   1   6      998.49      994.13     51.50 o 
  -9   1   6     1304.54     1317.29     47.51 o 
  -8   1   6      465.46      458.58     17.07 o 
  -7   1   6      871.64      900.01     32.56 o 
  -6   1   6      143.63      156.17      7.48 o 
  -5   1   6     4366.17     4526.46    160.37 o 
  -4   1   6      866.08      890.34     26.07 o 
  -3   1   6       65.71       82.65      4.84 o 
  -2   1   6    10194.12    10112.08    292.20 o 
  -1   1   6      502.98      499.76     18.53 o 
   0   1   6       87.43       81.77      7.25 o 
   1   1   6     5718.97     5444.30    157.40 o 
   2   1   6     8754.69     8878.20    256.56 o 
   3   1   6     1135.12     1002.20     29.25 o 
   4   1   6      775.03      772.15     22.69 o 
   5   1   6     2018.83     1956.58     56.94 o 
   6   1   6     4782.50     4973.80    144.12 o 
   7   1   6       20.43       21.50      1.41 o 
   8   1   6      572.98      565.38     17.07 o 
   9   1   6      884.97      912.05     33.46 o 
  10   1   6     1196.30     1294.89     65.43 o 
  11   1   6        0.12        1.98      2.92 o 
  12   1   6       45.82       38.86      3.33 o 
 -12   2   6       35.89       36.22      4.91 o 
 -11   2   6       61.31       58.76      5.06 o 
 -10   2   6       53.05       51.64      5.08 o 
  -9   2   6      796.67      779.82     40.82 o 
  -8   2   6     1035.59     1030.23     53.07 o 
  -7   2   6      516.65      536.53     19.73 o 
  -6   2   6     5230.71     5535.73    196.31 o 
  -5   2   6      813.70      828.41     24.32 o 
  -4   2   6     1200.70     1200.74     35.02 o 
  -3   2   6     6309.05     6183.73    178.80 o 
  -2   2   6       66.00       57.01      3.12 o 
  -1   2   6     9661.04     9698.03    280.28 o 
   0   2   6     2354.28     2365.67    118.81 o 
   1   2   6     3819.94     3809.71    110.25 o 
   2   2   6    14070.05    13866.22    400.45 o 
   3   2   6       16.69       19.03      1.00 o 
   4   2   6      310.95      311.05     11.57 o 
   5   2   6      231.55      220.00      9.43 o 
   6   2   6     1133.51     1138.15     33.49 o 
   7   2   6      449.89      432.87     13.24 o 
   8   2   6      281.98      281.00      8.99 o 
   9   2   6     1552.77     1642.17     48.35 o 
  10   2   6     1003.96     1028.75     37.83 o 
  11   2   6       64.61       56.64      3.83 o 
  12   2   6      563.76      558.20     30.53 o 
 -11   3   6      317.61      327.95     19.03 o 
 -10   3   6     1749.50     1972.98    100.86 o 
  -9   3   6      928.01      953.12     49.70 o 
  -8   3   6      926.72      926.99     48.11 o 
  -7   3   6     1157.23     1228.19     62.95 o 
  -6   3   6      146.74      149.72      9.08 o 
  -5   3   6     5269.70     5333.36    267.91 o 
  -4   3   6     1677.01     1688.17     60.29 o 
  -3   3   6     1982.72     2047.28     70.64 o 
  -2   3   6    16036.19    17002.72    490.92 o 
  -1   3   6     1484.52     1524.86     44.47 o 
   0   3   6      242.71      235.50      7.11 o 
   1   3   6     4646.31     4783.17    138.40 o 
   2   3   6     1792.93     1765.50     51.35 o 
   3   3   6     2944.62     2965.40     86.04 o 
   4   3   6     1058.63     1088.53     31.98 o 
   5   3   6     1751.62     1803.63     52.70 o 
   6   3   6     2879.24     3035.02     88.31 o 
   7   3   6     1037.68     1052.62     31.19 o 
   8   3   6      599.71      557.36     18.94 o 
   9   3   6      164.58      144.98      6.22 o 
  10   3   6     1170.32     1184.11     35.32 o 
  11   3   6      126.23      108.50     18.80 o 
 -10   4   6      228.27      239.78     14.87 o 
  -9   4   6      731.58      725.42     38.52 o 
  -8   4   6      358.89      344.71     19.34 o 
  -7   4   6      851.87      876.97     45.61 o 
  -6   4   6     2251.20     2433.27    123.30 o 
  -5   4   6      957.87      966.31     49.90 o 
  -4   4   6      301.10      283.36     15.57 o 
  -3   4   6      264.22      246.76     20.80 o 
  -2   4   6     1024.13      994.40     35.97 o 
  -1   4   6     2214.38     2283.23     66.44 o 
   0   4   6     1829.24     1882.16     84.87 o 
   1   4   6     2125.12     2092.58     86.87 o 
   2   4   6     3276.13     3541.59    102.72 o 
   3   4   6      850.71      889.85     35.59 o 
   4   4   6      320.12      301.51      9.41 o 
   5   4   6     2635.71     2370.17    381.12 o 
   6   4   6     1978.72     2008.88     58.81 o 
   7   4   6      336.07      329.44     12.87 o 
   8   4   6      522.77      512.11     15.86 o 
   9   4   6      829.27      829.61     25.15 o 
  10   4   6      494.29      468.74     18.35 o 
  -9   5   6      221.63      200.87     12.83 o 
  -8   5   6      571.05      521.06     28.37 o 
  -7   5   6       55.75       50.04      4.79 o 
  -6   5   6      161.68      160.64     10.02 o 
  -5   5   6      125.52      115.36      7.82 o 
  -4   5   6      146.59      138.12      8.69 o 
  -3   5   6      858.46      818.53     42.49 o 
  -2   5   6      882.22      976.29     35.48 o 
  -1   5   6      753.94      743.12     27.28 o 
   0   5   6      868.05      920.27     40.59 o 
   1   5   6      470.13      425.98     31.16 o 
   2   5   6     2135.75     2238.47     80.04 o 
   3   5   6      544.11      529.63     40.09 o 
   4   5   6      391.51      385.65     14.75 o 
   5   5   6      447.30      450.05     19.15 o 
   6   5   6      405.06      379.06     21.21 o 
   7   5   6      613.55      638.54     24.05 o 
   8   5   6      158.55      145.82      7.01 o 
   9   5   6      608.29      573.47     54.68 o 
  -7   6   6      652.62      670.87     36.03 o 
  -6   6   6      695.98      725.61     38.59 o 
  -5   6   6      298.86      341.25     19.54 o 
  -4   6   6      361.58      362.89     20.41 o 
  -2   6   6      243.62      238.81     14.21 o 
  -1   6   6      848.01      840.77     30.97 o 
   0   6   6      103.18      103.25      5.11 o 
   1   6   6      398.11      424.24     23.70 o 
   2   6   6     1094.22     1116.42     40.78 o 
   3   6   6      836.45      910.65     47.50 o 
   4   6   6      480.04      465.03     25.54 o 
   5   6   6      272.62      272.20     11.33 o 
   6   6   6      326.96      339.89     14.88 o 
   7   6   6      207.11      196.56     17.84 o 
  -5   7   6      857.88      877.51     46.56 o 
  -3   7   6      504.73      519.10     28.42 o 
  -2   7   6     1137.59     1193.50     61.91 o 
  -1   7   6      194.93      206.03     12.98 o 
   0   7   6      337.87      362.68     25.75 o 
   1   7   6      696.36      747.77     28.08 o 
   2   7   6       32.84       22.84      2.05 o 
   3   7   6      257.14      251.93     15.40 o 
   4   7   6      553.55      594.39     32.47 o 
  -4  -7   7      453.05      435.11     24.48 o 
  -3  -7   7      415.74      422.35     23.51 o 
  -2  -7   7      104.17       87.71      7.24 o 
  -1  -7   7      160.25      121.22      8.57 o 
   0  -7   7      733.35      774.52     40.60 o 
  -7  -6   7      640.43      631.60     23.91 o 
  -6  -6   7       60.71       52.73      3.67 o 
  -5  -6   7      532.68      513.79     19.51 o 
  -4  -6   7     1058.54     1008.03     52.22 o 
  -3  -6   7     1712.16     1807.48     92.12 o 
  -2  -6   7      904.75      875.59     45.47 o 
  -1  -6   7      343.27      324.81     17.96 o 
   0  -6   7      180.21      183.95     10.94 o 
   1  -6   7      656.85      771.44     40.04 o 
   2  -6   7      491.85      477.96     25.40 o 
   4  -6   7      361.24      309.29     17.41 o 
   5  -6   7     1239.54     1304.89     67.38 o 
   6  -6   7      988.30     1046.21     54.67 o 
   7  -6   7      397.25      402.01     23.12 o 
  -9  -5   7      729.30      737.39     27.62 o 
  -8  -5   7      353.79      335.28     13.41 o 
  -7  -5   7      457.80      486.22     18.55 o 
  -6  -5   7     1269.90     1267.83     45.96 o 
  -5  -5   7     1166.58     1144.18     41.49 o 
  -4  -5   7      679.39      696.42     33.18 o 
  -3  -5   7     1072.71     1101.64     39.85 o 
  -2  -5   7      440.83      401.29     15.09 o 
  -1  -5   7     1238.89     1255.03     45.12 o 
   0  -5   7      834.66      865.52     44.52 o 
   1  -5   7     3531.50     3714.00    186.90 o 
   2  -5   7     2647.54     2750.05     98.13 o 
   3  -5   7      535.06      546.74     20.25 o 
   4  -5   7      110.52       82.70      6.05 o 
   5  -5   7      272.84      271.76     15.57 o 
   6  -5   7     1037.86     1092.83     56.60 o 
   7  -5   7      377.25      369.26     21.01 o 
   8  -5   7       88.42       88.10      7.07 o 
   9  -5   7      690.45      690.72     37.33 o 
 -10  -4   7     1062.44     1096.38     40.26 o 
  -9  -4   7      691.35      752.27     39.51 o 
  -8  -4   7      124.41      117.34      5.90 o 
  -7  -4   7      223.16      212.78     19.47 o 
  -6  -4   7       82.79       86.53      8.52 o 
  -5  -4   7     1452.62     1509.29     79.52 o 
  -4  -4   7       78.81       81.47      3.94 o 
  -3  -4   7      714.82      760.95     27.69 o 
  -2  -4   7     4389.58     4564.02    162.04 o 
  -1  -4   7     1213.33     1223.89     43.89 o 
   0  -4   7      353.18      340.29     17.19 o 
   1  -4   7     1662.71     1642.71     47.95 o 
   2  -4   7     2851.89     2867.72    102.11 o 
   3  -4   7       87.87       77.50      3.57 o 
   4  -4   7       84.97       95.81      4.20 o 
   5  -4   7     2246.06     2306.38    117.15 o 
   6  -4   7     1265.09     1303.15     67.09 o 
   7  -4   7      440.16      466.37     25.45 o 
   8  -4   7      269.65      276.85     16.27 o 
   9  -4   7      137.95      127.47      9.64 o 
  10  -4   7      660.44      678.50     36.87 o 
 -11  -3   7      185.03      162.48     10.51 o 
 -10  -3   7       70.50       67.14      5.91 o 
  -9  -3   7      621.27      642.55     23.95 o 
  -8  -3   7       62.54       62.91      4.88 o 
  -7  -3   7      279.44      289.77     11.27 o 
  -6  -3   7     4576.45     4862.14    172.73 o 
  -5  -3   7       57.71       51.75      5.02 o 
  -4  -3   7     1529.08     1536.56     59.65 o 
  -3  -3   7     3500.62     2060.99    103.91 o 
  -2  -3   7      565.12      496.62     18.17 o 
  -1  -3   7     1360.53     1382.95     71.41 o 
   0  -3   7      670.48      704.73     20.80 o 
   1  -3   7      162.87      140.29     11.90 o 
   2  -3   7     4676.70     4967.52    143.90 o 
   3  -3   7     1131.51     1200.17     35.13 o 
   4  -3   7      883.89      910.94     26.77 o 
   5  -3   7      895.78      853.81     97.04 o 
   6  -3   7     2063.97     2025.61    102.72 o 
   7  -3   7      176.91      159.23      9.76 o 
   8  -3   7      291.23      307.76     17.58 o 
   9  -3   7      829.05      873.27     45.81 o 
  10  -3   7      177.30      161.05     10.53 o 
  11  -3   7       18.23       13.34      3.51 o 
 -12  -2   7      478.02      499.68     27.26 o 
 -10  -2   7     1794.10     1899.94     96.74 o 
  -9  -2   7      342.73      326.46     10.28 o 
  -8  -2   7     1593.33     1749.22     62.75 o 
  -7  -2   7     3052.08     3157.86     91.77 o 
  -6  -2   7      164.14      147.94      4.93 o 
  -5  -2   7     1512.19     1575.09     45.90 o 
  -4  -2   7      460.86      425.93     12.71 o 
  -3  -2   7      485.19      467.82     13.86 o 
  -2  -2   7    16056.82    16270.51    575.65 o 
  -1  -2   7      412.04      442.75     40.99 o 
   0  -2   7       17.08       12.69      1.57 o 
   1  -2   7     6417.45     6307.94    203.72 o 
   2  -2   7     2174.72     1940.55     61.06 o 
   3  -2   7      570.13      561.81     16.61 o 
   4  -2   7      416.36      415.37     12.41 o 
   5  -2   7     1567.35     1602.47     46.70 o 
   6  -2   7     1390.17     1403.30     50.37 o 
   7  -2   7      256.96      258.55     10.05 o 
   8  -2   7     2823.69     2987.49    106.54 o 
   9  -2   7      385.72      371.41     20.94 o 
  10  -2   7      547.26      521.37     28.35 o 
  11  -2   7      419.11      412.33     23.24 o 
 -12  -1   7      126.65      115.61      5.85 o 
 -11  -1   7      402.60      406.32     15.75 o 
 -10  -1   7       88.16       86.33      6.97 o 
  -9  -1   7     1790.82     1862.14     66.80 o 
  -8  -1   7      951.93      987.57     29.16 o 
  -7  -1   7       79.92       81.87      4.06 o 
  -6  -1   7     6271.96     6312.54    182.71 o 
  -5  -1   7     1788.94     1841.03     53.57 o 
  -4  -1   7     1942.34     2056.10     59.74 o 
  -3  -1   7     4924.51     5015.43    145.10 o 
  -2  -1   7     3329.54     3300.27     95.52 o 
  -1  -1   7     5244.19     5649.14    163.34 o 
   0  -1   7     2629.51     2639.94     76.49 o 
   1  -1   7    11413.64    11440.33    330.46 o 
   2  -1   7     7799.06     7530.56    217.69 o 
   3  -1   7      177.78      163.97      6.04 o 
   4  -1   7     1267.08     1286.61     37.55 o 
   5  -1   7     3224.63     3278.91     95.09 o 
   6  -1   7     2050.00     2076.87     60.45 o 
   7  -1   7       10.73       14.33      2.35 o 
   8  -1   7      257.61      247.72     10.33 o 
   9  -1   7     2079.03     2202.11     78.95 o 
  10  -1   7      627.16      627.13     35.76 o 
  11  -1   7      139.50      146.30      9.83 o 
  12  -1   7      427.66      442.88     25.20 o 
 -12   0   7      533.52      535.97     20.48 o 
 -11   0   7      112.54      105.30      5.19 o 
 -10   0   7     2073.30     2247.31     80.54 o 
  -9   0   7     3390.96     3506.41    124.85 o 
  -8   0   7      117.21      116.03      7.01 o 
  -7   0   7      849.35      842.80     24.88 o 
  -6   0   7      107.69      113.46      3.83 o 
  -5   0   7     4274.19     4384.86    126.92 o 
  -4   0   7     4883.67     4798.56    138.82 o 
  -3   0   7     2680.20     2595.16     75.20 o 
  -2   0   7     6930.46     6478.66    187.32 o 
  -1   0   7      150.24      145.76      4.54 o 
   0   0   7      203.87      234.78      7.11 o 
   1   0   7     1599.92     1483.78     43.12 o 
   2   0   7     3280.48     3064.89     88.78 o 
   3   0   7     2073.74     2125.87     61.72 o 
   4   0   7      599.53      597.39     17.67 o 
   5   0   7     8982.08     9284.72    328.75 o 
   6   0   7     9175.08     9399.14    271.84 o 
   7   0   7       61.28       53.96      2.26 o 
   8   0   7        5.57       12.49      2.05 o 
   9   0   7       66.60       63.54      3.45 o 
  10   0   7     1456.76     1554.02     56.25 o 
  11   0   7       19.83       14.34      4.62 o 
  12   0   7       68.37       59.14      4.44 o 
 -12   1   7      136.53      110.47      8.62 o 
 -11   1   7      414.80      417.97     22.98 o 
 -10   1   7       91.81       90.11      4.42 o 
  -9   1   7     1776.56     1821.50     65.35 o 
  -8   1   7      943.51      979.03     35.48 o 
  -7   1   7       75.20       76.28      3.50 o 
  -6   1   7     6438.83     6583.13    190.48 o 
  -5   1   7     1757.56     1828.19     53.19 o 
  -4   1   7     1986.13     2035.82     59.15 o 
  -3   1   7     4972.74     4853.26    140.34 o 
  -2   1   7     3401.98     3346.64     97.05 o 
  -1   1   7     5201.73     5287.26    152.95 o 
   0   1   7     2709.98     2715.07     78.63 o 
   1   1   7    11077.61    10942.77    316.13 o 
   2   1   7     7726.71     7522.71    217.47 o 
   3   1   7      180.25      174.47      5.46 o 
   4   1   7     1236.88     1246.88     36.40 o 
   5   1   7     3279.65     3442.89     99.88 o 
   6   1   7     2114.69     2148.27     62.57 o 
   7   1   7       12.93       18.12      1.55 o 
   8   1   7      261.24      249.94      8.06 o 
   9   1   7     2126.54     2256.11    101.32 o 
  10   1   7      615.42      601.88     22.68 o 
  11   1   7      135.93      113.48     14.22 o 
  12   1   7      467.48      446.01     34.46 o 
 -12   2   7      473.54      496.51     27.53 o 
 -11   2   7      150.12      145.02      9.76 o 
 -10   2   7     1809.93     1959.11     99.96 o 
  -9   2   7      312.98      281.52     16.08 o 
  -8   2   7     1564.34     1611.74     82.15 o 
  -7   2   7     3113.33     3232.25    115.01 o 
  -6   2   7      178.14      154.01      6.23 o 
  -5   2   7     1497.99     1582.18     46.08 o 
  -4   2   7      446.03      406.98     12.19 o 
  -3   2   7      490.05      468.23     14.74 o 
  -2   2   7    16062.77    16344.25    472.20 o 
  -1   2   7      424.08      432.97     12.95 o 
   0   2   7       16.76       17.31      2.07 o 
   1   2   7     6462.63     6744.31    194.99 o 
   2   2   7     2171.59     2064.60     61.20 o 
   3   2   7      537.15      547.44     16.24 o 
   4   2   7      407.21      412.49     12.42 o 
   5   2   7     1471.45     1510.64     44.16 o 
   6   2   7     1352.30     1393.76     40.89 o 
   7   2   7      255.11      263.80      8.43 o 
   8   2   7     2881.45     3065.31     89.31 o 
   9   2   7      392.69      366.50     11.98 o 
  10   2   7      553.68      565.82     21.66 o 
  11   2   7      411.84      396.05     15.75 o 
 -11   3   7      183.87      198.94     12.88 o 
 -10   3   7       74.18       98.85      7.51 o 
  -9   3   7      597.86      550.62     29.59 o 
  -8   3   7       67.58       65.30      5.18 o 
  -7   3   7      254.58      252.03     14.33 o 
  -6   3   7     4589.40     4865.45    244.69 o 
  -5   3   7       68.17       56.41      4.43 o 
  -4   3   7     1500.43     1477.68     43.08 o 
  -3   3   7     3425.34     3440.04    140.01 o 
  -2   3   7      563.58      477.63     37.22 o 
  -1   3   7     1333.35     1359.01     39.68 o 
   0   3   7      649.96      681.75     24.64 o 
   1   3   7      203.47      184.54      5.73 o 
   2   3   7     4769.39     4970.22    143.84 o 
   3   3   7     1135.66     1170.60     34.27 o 
   4   3   7      863.15      849.18     25.08 o 
   5   3   7      876.19      833.01     39.75 o 
   6   3   7     2067.68     2108.87     61.59 o 
   7   3   7      178.34      175.20      5.95 o 
   8   3   7      294.52      290.60     14.54 o 
   9   3   7      815.57      797.30     24.13 o 
  10   3   7      187.57      182.42      8.27 o 
  11   3   7       17.95        4.96      3.60 o 
 -10   4   7     1062.04     1076.37     56.34 o 
  -9   4   7      717.95      735.39     39.08 o 
  -8   4   7      112.84       80.26      6.56 o 
  -7   4   7      208.27      208.79     12.32 o 
  -6   4   7       84.84       85.17      6.49 o 
  -5   4   7     1449.33     1372.63     70.23 o 
  -4   4   7       84.70       80.11      3.83 o 
  -3   4   7      707.74      737.82     26.88 o 
  -2   4   7     4344.18     4640.41    164.91 o 
  -1   4   7     1212.83     1211.32     36.03 o 
   0   4   7      362.84      358.23     11.56 o 
   1   4   7     1621.81     1576.04     57.57 o 
   2   4   7     2889.50     2984.24    106.27 o 
   3   4   7       85.65       89.99      7.68 o 
   4   4   7       90.66       93.56      3.47 o 
   5   4   7     2313.85     2337.67     68.25 o 
   6   4   7     1292.16     1318.94     38.95 o 
   7   4   7      459.19      460.89     17.58 o 
   8   4   7      246.23      224.48      8.24 o 
   9   4   7      132.51      126.34      5.06 o 
  10   4   7      673.23      700.95     26.58 o 
  -9   5   7      716.90      726.05     38.95 o 
  -8   5   7      366.38      369.52     20.94 o 
  -7   5   7      459.52      475.54     26.05 o 
  -6   5   7     1288.32     1337.12     68.88 o 
  -5   5   7     1173.04     1157.48     59.70 o 
  -4   5   7      689.51      725.76     37.99 o 
  -3   5   7     1087.61     1095.05     39.77 o 
  -2   5   7      458.14      435.43     16.54 o 
  -1   5   7     1194.26     1203.21     61.91 o 
   0   5   7      848.26      872.33     32.28 o 
   1   5   7     3589.74     3755.71    133.83 o 
   2   5   7     2665.70     2803.58    100.08 o 
   3   5   7      522.11      542.60     20.23 o 
   4   5   7      119.33      100.96      4.82 o 
   5   5   7      267.19      268.24     10.85 o 
   6   5   7     1044.20     1089.59     56.48 o 
   7   5   7      365.64      356.80     26.46 o 
   8   5   7       83.59       82.13      4.91 o 
   9   5   7      675.84      647.45     24.75 o 
  -7   6   7      644.52      628.33     34.02 o 
  -6   6   7       62.00       50.84      4.77 o 
  -5   6   7      512.55      499.85     27.48 o 
  -4   6   7     1075.58     1129.15     58.57 o 
  -3   6   7     1688.79     1767.12     90.43 o 
  -1   6   7      346.64      368.07     20.29 o 
   0   6   7      172.44      184.54      8.82 o 
   1   6   7      687.80      777.81     40.84 o 
   2   6   7      490.34      476.36     21.41 o 
   3   6   7      765.31      813.57     42.73 o 
   4   6   7      375.65      410.66     22.98 o 
   5   6   7     1199.92     1252.96     64.98 o 
   6   6   7      970.31     1031.83     38.05 o 
   7   6   7      393.43      395.09     15.90 o 
  -3   7   7      428.65      440.68     24.50 o 
  -2   7   7      103.63       87.42      7.41 o 
  -1   7   7      155.58      127.76      9.22 o 
   0   7   7      741.12      812.02     30.34 o 
   1   7   7      312.13      312.20     13.05 o 
   2   7   7      376.69      399.02     16.03 o 
   3   7   7      881.85      942.91     35.05 o 
   4   7   7      143.72      124.25      9.54 o 
  -4  -7   8      301.22      271.04     16.20 o 
  -3  -7   8      257.68      244.19     14.74 o 
  -2  -7   8      550.99      555.65     30.09 o 
  -1  -7   8      465.87      485.52     26.70 o 
   0  -7   8       31.69       36.17      3.46 o 
  -7  -6   8      541.40      581.58     22.19 o 
  -6  -6   8      453.30      434.24     16.81 o 
  -5  -6   8      251.53      233.88      9.69 o 
  -4  -6   8      224.12      248.69     14.43 o 
  -3  -6   8      800.74      815.55     42.61 o 
  -2  -6   8      340.87      337.47     18.74 o 
  -1  -6   8      410.57      361.70     19.71 o 
   0  -6   8        0.44        0.94      1.86 o 
   1  -6   8      720.60      727.84     37.91 o 
   2  -6   8      928.41      968.47     49.85 o 
   4  -6   8      565.20      677.36     36.07 o 
   5  -6   8      346.43      289.85     16.83 o 
   6  -6   8      358.08      315.68     18.33 o 
   7  -6   8      279.77      315.00     19.05 o 
  -9  -5   8       30.31       23.11      8.20 o 
  -8  -5   8      238.48      248.12     10.42 o 
  -7  -5   8      445.77      443.17     21.51 o 
  -6  -5   8       20.15       17.17      1.51 o 
  -5  -5   8       40.66       45.97      8.82 o 
  -4  -5   8      665.13      701.10     25.82 o 
  -3  -5   8     1619.52     1673.45     60.08 o 
  -2  -5   8     1734.36     1797.22     64.42 o 
  -1  -5   8      718.13      730.47     26.62 o 
   0  -5   8      635.04      673.20     34.89 o 
   1  -5   8      627.62      677.31     35.15 o 
   2  -5   8     1356.10     1313.56     47.37 o 
   3  -5   8      374.90      382.01     14.51 o 
   4  -5   8      304.56      293.48     16.63 o 
   5  -5   8      622.82      622.01     33.17 o 
   6  -5   8      745.92      778.39     41.18 o 
   7  -5   8      125.54      120.06      8.18 o 
   8  -5   8      833.70      945.73     50.12 o 
 -10  -4   8      379.25      367.58     18.79 o 
  -9  -4   8      857.62      840.85     43.97 o 
  -8  -4   8      108.25       93.90      8.00 o 
  -7  -4   8      682.02      709.74     26.25 o 
  -6  -4   8     3451.15     3563.44    127.03 o 
  -5  -4   8      805.76      847.81     30.93 o 
  -4  -4   8      240.47      245.21      9.62 o 
  -3  -4   8     2064.53     2083.83     74.46 o 
  -2  -4   8     1284.53     1219.67     62.15 o 
  -1  -4   8     2540.55     2495.94     88.91 o 
   0  -4   8     1817.62     1861.59    100.12 o 
   1  -4   8     3179.52     3218.68     93.48 o 
   2  -4   8     2507.93     2574.03     74.85 o 
   3  -4   8      303.80      301.84     11.53 o 
   4  -4   8     1633.47     1813.43     92.12 o 
   5  -4   8      807.41      861.58     45.10 o 
   6  -4   8     1445.27     1424.66     73.19 o 
   7  -4   8      133.13      125.24      8.74 o 
   8  -4   8      157.12      140.93      9.39 o 
   9  -4   8     1420.80     1563.00     80.72 o 
  10  -4   8      154.72      143.96     10.22 o 
 -11  -3   8      591.51      602.09     32.51 o 
 -10  -3   8     2472.12     2661.89    135.07 o 
  -9  -3   8      267.50      261.23     14.88 o 
  -8  -3   8      487.08      486.25     18.32 o 
  -7  -3   8     2458.34     2597.63     92.80 o 
  -6  -3   8     1325.18     1346.73     48.56 o 
  -5  -3   8     4264.08     4449.63    158.12 o 
  -4  -3   8      471.41      468.08     17.34 o 
  -3  -3   8     2365.02     2389.99     85.17 o 
  -2  -3   8     4435.11     4009.90    231.68 o 
  -1  -3   8      556.24      547.09     34.49 o 
   0  -3   8     1077.14     1076.23     31.57 o 
   1  -3   8     2400.86     2461.60     71.48 o 
   2  -3   8     2058.11     2080.15     60.57 o 
   3  -3   8      284.67      240.39      7.49 o 
   4  -3   8     1893.28     1975.43     57.54 o 
   5  -3   8     5242.35     5381.66    270.38 o 
   6  -3   8      840.10      849.35     44.04 o 
   7  -3   8      222.30      238.81     13.73 o 
   8  -3   8      587.72      596.40     31.86 o 
   9  -3   8       90.55       82.63      6.49 o 
  10  -3   8      958.18     1018.19     53.51 o 
  11  -3   8      269.84      266.00     16.44 o 
 -11  -2   8      591.05      586.13     31.38 o 
 -10  -2   8      536.80      516.24     27.70 o 
  -9  -2   8     1732.22     1752.23     89.19 o 
  -8  -2   8       67.11       77.41      7.38 o 
  -7  -2   8      723.60      727.94     21.71 o 
  -6  -2   8     6042.85     6378.15    184.56 o 
  -5  -2   8      135.78      133.26      4.39 o 
  -4  -2   8      299.74      316.01     14.28 o 
  -3  -2   8     5132.27     5414.97    192.02 o 
  -2  -2   8     3815.05     3865.60    137.22 o 
  -1  -2   8     4717.16     4806.64    170.42 o 
   0  -2   8      675.66      639.90     18.92 o 
   1  -2   8     4820.80     4648.29    134.76 o 
   2  -2   8     3559.43     3527.12    102.20 o 
   3  -2   8     2332.98     2412.59     70.07 o 
   4  -2   8     1098.69     1121.31     32.83 o 
   5  -2   8      296.09      307.17      9.43 o 
   6  -2   8     3627.21     3749.00    133.27 o 
   7  -2   8      734.26      695.32     45.43 o 
   8  -2   8      458.90      432.26     16.46 o 
   9  -2   8     2584.08     2840.12    144.00 o 
  10  -2   8      237.18      195.26     12.13 o 
  11  -2   8       97.18       95.87      7.63 o 
 -12  -1   8      254.60      279.32     16.12 o 
 -11  -1   8       83.41       86.15      4.64 o 
 -10  -1   8     2014.33     2191.42     79.56 o 
  -9  -1   8      105.84       93.74      4.53 o 
  -8  -1   8      288.99      283.27      8.91 o 
  -7  -1   8     2638.46     2661.68     77.41 o 
  -6  -1   8     1042.71     1032.67     30.33 o 
  -5  -1   8     1874.28     1918.96     55.81 o 
  -4  -1   8      376.77      383.34     11.52 o 
  -3  -1   8     2476.21     2462.01     71.42 o 
  -2  -1   8     9338.76     8992.04    318.38 o 
  -1  -1   8      554.92      552.64     16.33 o 
   0  -1   8     1532.03     1473.36     43.93 o 
   1  -1   8     6396.75     6260.76    181.53 o 
   2  -1   8     6999.94     6847.09    197.97 o 
   3  -1   8       42.20       53.54      4.14 o 
   4  -1   8      282.62      261.93     10.56 o 
   5  -1   8     4401.04     4548.99    131.80 o 
   6  -1   8     1558.51     1595.08     46.59 o 
   7  -1   8      127.20      107.07      7.76 o 
   8  -1   8     2213.54     2381.79     85.20 o 
   9  -1   8      790.12      810.25     30.37 o 
  10  -1   8      348.44      350.17     14.21 o 
  11  -1   8      212.10      205.67     12.76 o 
 -12   0   8      144.93      135.66      6.51 o 
 -11   0   8      486.43      478.22     18.20 o 
 -10   0   8        2.13        3.66      1.67 o 
  -9   0   8      121.16      106.20      4.83 o 
  -8   0   8      221.01      224.73      8.88 o 
  -7   0   8      107.53      107.03      3.71 o 
  -6   0   8     5207.55     5448.14    157.72 o 
  -5   0   8      219.19      212.36      8.19 o 
  -4   0   8      153.20      164.13      5.16 o 
  -3   0   8     3286.85     3195.65     92.58 o 
  -2   0   8     5664.72     5569.45    161.12 o 
  -1   0   8       15.35       28.37      1.94 o 
   0   0   8      907.85      843.40     24.73 o 
   1   0   8     4330.85     4194.30    121.40 o 
   2   0   8     7677.31     7326.33    211.83 o 
   3   0   8       65.57       61.91      2.27 o 
   4   0   8     7121.79     7283.14    257.94 o 
   5   0   8     4254.10     4306.95    124.85 o 
   6   0   8     1361.37     1352.88     39.64 o 
   7   0   8      123.64      115.75      4.10 o 
   8   0   8       72.33       71.54      3.78 o 
   9   0   8      452.55      475.43     18.03 o 
  10   0   8      122.24      122.14      5.91 o 
  11   0   8       16.47       14.81      5.07 o 
  12   0   8      698.18      686.80     26.17 o 
 -12   1   8      247.64      251.52     15.25 o 
 -11   1   8       90.22       88.54      7.00 o 
 -10   1   8     2030.40     2187.33     78.41 o 
  -9   1   8      104.60      112.62      5.90 o 
  -8   1   8      277.70      269.11     10.46 o 
  -7   1   8     2635.98     2669.50     95.16 o 
  -6   1   8     1061.99     1057.10     31.04 o 
  -5   1   8     1933.93     2084.50     60.63 o 
  -4   1   8      373.50      368.31     11.11 o 
  -3   1   8     2442.22     2404.09     75.00 o 
  -2   1   8     9332.00     9251.33    267.57 o 
  -1   1   8      529.23      487.03     15.73 o 
   0   1   8     1500.94     1471.22     42.77 o 
   1   1   8     6380.42     6192.05    179.02 o 
   2   1   8     7080.38     7011.89    202.74 o 
   3   1   8       40.68       52.81      2.04 o 
   4   1   8      282.42      288.73     12.57 o 
   5   1   8     4415.40     4566.21    132.35 o 
   6   1   8     1486.96     1518.18     44.42 o 
   7   1   8      119.94      101.35      3.66 o 
   8   1   8     2194.90     2355.98     68.75 o 
   9   1   8      795.56      821.64     37.80 o 
  10   1   8      352.30      346.41     13.75 o 
  11   1   8      210.75      192.10      8.60 o 
  12   1   8      503.58      499.78     27.43 o 
 -11   2   8      597.50      632.91     33.99 o 
 -10   2   8      548.13      524.81     28.45 o 
  -9   2   8     1773.41     1884.49     96.09 o 
  -8   2   8       60.22       58.66      4.72 o 
  -7   2   8      731.71      741.66     32.78 o 
  -6   2   8     6047.90     6329.58    224.49 o 
  -5   2   8      139.68      135.06      4.44 o 
  -4   2   8      300.87      306.56      9.32 o 
  -3   2   8     5210.75     5316.03    153.84 o 
  -2   2   8     3819.30     3691.20    107.04 o 
  -1   2   8     4847.29     5150.27    149.11 o 
   0   2   8      688.99      666.37     24.09 o 
   1   2   8     4839.19     4821.55    139.51 o 
   2   2   8     3525.07     3650.25    105.76 o 
   3   2   8     2349.95     2520.02     89.63 o 
   4   2   8     1047.42     1052.72     30.91 o 
   5   2   8      273.68      270.93      8.47 o 
   6   2   8     3670.89     3821.54    111.00 o 
   7   2   8      739.44      718.14     24.74 o 
   8   2   8      469.77      503.26     15.50 o 
   9   2   8     2626.93     2781.82     81.26 o 
  10   2   8      237.19      223.19      9.53 o 
  11   2   8      103.82       96.51      5.57 o 
 -11   3   8      597.68      651.53     35.52 o 
  -9   3   8      263.12      246.92     14.57 o 
  -8   3   8      488.17      462.98     25.03 o 
  -7   3   8     2427.09     2420.78    122.63 o 
  -6   3   8     1318.85     1232.41     63.21 o 
  -5   3   8     4168.32     4170.05    209.86 o 
  -4   3   8      474.49      452.61     13.59 o 
  -3   3   8     2384.14     2471.23     71.83 o 
  -2   3   8     4502.89     4601.85    133.31 o 
  -1   3   8      550.48      552.92     16.81 o 
   0   3   8     1058.55     1100.12     39.50 o 
   1   3   8     2330.28     2456.05    123.59 o 
   2   3   8     2108.41     2150.65     62.54 o 
   3   3   8      265.07      241.17     11.24 o 
   4   3   8     1911.06     1959.08     57.10 o 
   5   3   8     5145.88     5238.75    151.87 o 
   6   3   8      869.84      877.17     26.12 o 
   7   3   8      228.33      246.18     15.01 o 
   8   3   8      618.08      607.95     18.59 o 
   9   3   8       87.87       92.95      4.32 o 
  10   3   8      954.42      959.85     35.50 o 
  11   3   8      262.78      236.58     10.51 o 
 -10   4   8      369.02      368.46     21.64 o 
  -9   4   8      817.21      810.81     42.85 o 
  -8   4   8      125.05      104.98      7.60 o 
  -7   4   8      677.69      651.87     34.52 o 
  -6   4   8     3438.06     3519.03    177.75 o 
  -5   4   8      778.00      756.21     39.44 o 
  -4   4   8      220.39      220.62      8.73 o 
  -3   4   8     2034.30     2055.06     73.55 o 
  -2   4   8     1253.48     1240.61     44.73 o 
  -1   4   8     2429.16     2424.34     70.56 o 
   0   4   8     1753.48     1844.02     53.87 o 
   1   4   8     3174.30     3280.96    116.74 o 
   2   4   8     2554.68     2672.51     95.29 o 
   3   4   8      309.73      312.44     11.99 o 
   4   4   8     1657.36     1700.47     93.63 o 
   5   4   8      825.72      835.55     24.93 o 
   6   4   8     1383.47     1360.23     40.12 o 
   7   4   8      139.98      145.78      6.53 o 
   8   4   8      154.99      157.63      8.62 o 
   9   4   8     1369.34     1438.43     42.76 o 
  10   4   8      162.79      171.90     11.80 o 
  -9   5   8       30.09       20.77      4.04 o 
  -8   5   8      226.58      230.07     14.33 o 
  -7   5   8      443.15      438.35     24.36 o 
  -6   5   8       23.16       20.85      3.17 o 
  -5   5   8       36.50       43.82      4.19 o 
  -4   5   8      656.86      676.39     35.81 o 
  -3   5   8     1583.21     1578.86     80.74 o 
  -2   5   8     1735.68     1842.57     66.24 o 
  -1   5   8      711.44      742.82     27.56 o 
   0   5   8      634.53      636.30     28.90 o 
   1   5   8      637.31      587.60     26.47 o 
   2   5   8     1341.75     1355.51     48.90 o 
   3   5   8      365.66      369.21     14.17 o 
   4   5   8      286.40      264.33     15.06 o 
   5   5   8      614.22      606.78     22.84 o 
   6   5   8      773.81      800.84     29.71 o 
   7   5   8      126.30      119.14     12.49 o 
   8   5   8      817.23      831.21     33.06 o 
  -7   6   8      535.43      552.39     30.65 o 
  -6   6   8      448.71      465.57     25.81 o 
  -5   6   8      255.34      276.80     16.54 o 
  -4   6   8      227.96      256.51     15.23 o 
  -3   6   8      815.17      838.14     44.16 o 
  -2   6   8      349.87      365.47     14.49 o 
  -1   6   8      426.60      415.39     16.10 o 
   0   6   8        1.40        1.65      1.50 o 
   1   6   8      713.35      707.59     26.39 o 
   2   6   8      919.62      968.78     50.41 o 
   3   6   8      574.02      596.74     32.15 o 
   4   6   8      548.96      544.20     29.83 o 
   5   6   8      346.19      315.32     18.35 o 
   6   6   8      368.98      390.59     15.61 o 
   7   6   8      270.49      267.99     16.58 o 
  -4   7   8      305.66      315.73     18.91 o 
  -3   7   8      253.68      270.21     16.54 o 
  -2   7   8      547.93      577.01     31.64 o 
  -1   7   8      474.93      535.61     29.78 o 
   0   7   8       31.76       26.21     10.05 o 
   1   7   8      289.44      316.98     13.28 o 
   2   7   8      418.03      458.59     18.19 o 
   3   7   8      143.19       94.44      8.59 o 
   4   7   8       76.11       49.15     15.97 o 
  -3  -7   9      284.55      260.63     15.52 o 
  -2  -7   9      101.72       95.80      7.55 o 
  -1  -7   9      201.98      168.38     10.94 o 
   0  -7   9      438.09      430.97     23.70 o 
  -7  -6   9      850.33      895.35     46.82 o 
  -6  -6   9      280.66      254.34     10.74 o 
  -5  -6   9      353.33      333.15     13.61 o 
  -4  -6   9      714.32      709.75     37.41 o 
  -3  -6   9     1213.72     1138.16     58.73 o 
  -2  -6   9      849.75      808.12     42.20 o 
  -1  -6   9      284.42      251.81     14.36 o 
   0  -6   9      490.30      482.93     25.74 o 
   1  -6   9      207.13      189.08     11.26 o 
   4  -6   9      283.29      206.30     15.62 o 
   5  -6   9      831.06      829.18     43.92 o 
   6  -6   9      423.69      463.56     26.00 o 
  -8  -5   9      185.60      188.21      8.47 o 
  -7  -5   9      999.69     1020.21     37.45 o 
  -6  -5   9      676.85      693.21     25.74 o 
  -5  -5   9      482.67      504.22     19.04 o 
  -4  -5   9     1240.91     1119.63    165.07 o 
  -3  -5   9      824.21      841.36     30.79 o 
  -2  -5   9     2360.20     2364.26     84.46 o 
  -1  -5   9      282.13      251.72     20.66 o 
   0  -5   9      536.91      516.94     27.16 o 
   1  -5   9     2845.06     2717.98    137.13 o 
   2  -5   9      275.08      259.13     10.25 o 
   3  -5   9      769.77      769.35     28.23 o 
   4  -5   9      228.08      236.03     13.92 o 
   5  -5   9      245.47      247.96     14.70 o 
   6  -5   9      711.49      708.28     37.74 o 
   7  -5   9      149.52      155.60     10.68 o 
   8  -5   9      113.71       82.78      7.14 o 
 -10  -4   9     1160.61     1209.92     44.32 o 
  -9  -4   9       84.71       92.29      7.36 o 
  -8  -4   9      325.19      323.45     16.46 o 
  -7  -4   9      825.59      840.91     32.38 o 
  -6  -4   9     1382.32     1400.03     50.61 o 
  -5  -4   9      102.83       98.25      4.62 o 
  -4  -4   9      206.17      212.53     18.59 o 
  -3  -4   9     2644.19     2634.50     93.97 o 
  -2  -4   9      807.14      826.40     42.51 o 
  -1  -4   9     2433.02     1364.23     69.07 o 
   0  -4   9     1041.59     1082.32     38.96 o 
   1  -4   9     1122.34     1096.30     32.26 o 
   2  -4   9     2134.70     2109.00     75.30 o 
   3  -4   9       33.61       44.32      2.80 o 
   4  -4   9      197.66      177.32     10.80 o 
   5  -4   9     3224.76     3411.30    172.23 o 
   6  -4   9      289.74      286.00     16.51 o 
   7  -4   9      794.94      831.12     43.68 o 
   8  -4   9     1123.47     1243.30     64.35 o 
   9  -4   9      310.61      274.30     16.83 o 
 -10  -3   9      122.30      118.68      8.35 o 
  -9  -3   9      337.82      316.42     18.23 o 
  -8  -3   9       70.75       68.95      4.07 o 
  -7  -3   9     1488.99     1518.58     54.75 o 
  -6  -3   9     3376.84     3534.64    125.86 o 
  -5  -3   9      387.66      372.70     14.08 o 
  -4  -3   9      574.36      561.29     20.66 o 
  -3  -3   9     1581.87     1509.34     54.06 o 
  -2  -3   9     1812.47     1801.21     98.57 o 
  -1  -3   9      578.27      542.20     28.28 o 
   0  -3   9       35.16       35.54      3.87 o 
   1  -3   9     3997.61     4185.47    121.40 o 
   2  -3   9     1600.75     1624.04     47.45 o 
   3  -3   9     1805.21     1854.91     60.69 o 
   4  -3   9     4152.34     4283.39    201.93 o 
   5  -3   9        8.50        1.36      5.18 o 
   6  -3   9      944.93      955.49     49.37 o 
   7  -3   9     1053.98     1102.66     56.94 o 
   8  -3   9      776.97      808.92     42.54 o 
   9  -3   9     1796.77     1892.92     96.84 o 
  10  -3   9       73.85       62.54      5.96 o 
 -11  -2   9      168.14      167.58     10.80 o 
 -10  -2   9     1543.95     1586.65     81.20 o 
  -9  -2   9      209.73      221.86     12.88 o 
  -8  -2   9      221.37      219.02      8.85 o 
  -7  -2   9     4135.19     4152.75    147.71 o 
  -6  -2   9      637.14      645.25     20.16 o 
  -5  -2   9      376.75      374.59     11.35 o 
  -4  -2   9      916.99      967.06     28.39 o 
  -3  -2   9     3128.33     3175.70     92.05 o 
  -2  -2   9     6369.89     6760.83    338.92 o 
  -1  -2   9      303.57      302.22     11.29 o 
   0  -2   9     3747.68     3690.15    106.99 o 
   1  -2   9      425.46      379.71     22.68 o 
   2  -2   9     1692.00     1627.63     47.49 o 
   3  -2   9     2378.78     2385.53     69.30 o 
   4  -2   9      292.28      288.49      8.90 o 
   5  -2   9     2254.76     2458.03     71.51 o 
   6  -2   9      259.21      242.07      9.50 o 
   7  -2   9      510.35      501.86     42.39 o 
   8  -2   9     4326.49     4874.67    245.61 o 
   9  -2   9       47.28       35.90      4.09 o 
  10  -2   9      287.10      273.70     16.17 o 
  11  -2   9      439.13      469.08     26.56 o 
 -12  -1   9       29.52       23.05      3.46 o 
 -11  -1   9      593.12      594.29     31.64 o 
 -10  -1   9      300.71      306.49     12.13 o 
  -9  -1   9      351.11      363.60     13.95 o 
  -8  -1   9      146.49      138.00      4.76 o 
  -7  -1   9     1441.32     1482.25     43.42 o 
  -6  -1   9     3587.87     3727.79    108.09 o 
  -5  -1   9      443.67      436.54     13.73 o 
  -4  -1   9     1233.67     1220.64     35.68 o 
  -3  -1   9     4516.68     4416.59    127.88 o 
  -2  -1   9     4750.86     4527.35    130.94 o 
  -1  -1   9     1007.71     1012.47     29.60 o 
   0  -1   9     1837.71     1770.77     52.29 o 
   1  -1   9     8550.21     8073.37    233.34 o 
   2  -1   9     2434.05     2305.07     66.97 o 
   3  -1   9      554.68      495.21     14.76 o 
   4  -1   9     4102.84     4273.04    151.56 o 
   5  -1   9     1347.22     1327.35     39.01 o 
   6  -1   9     1352.06     1400.07     41.04 o 
   7  -1   9      604.50      584.40     34.15 o 
   8  -1   9      709.51      735.93     27.11 o 
   9  -1   9     1094.00     1127.15     41.06 o 
  10  -1   9       93.83       95.60      5.05 o 
  11  -1   9      184.09      201.55     12.90 o 
 -12   0   9       43.55       45.30      3.35 o 
 -11   0   9      275.21      277.60     11.20 o 
 -10   0   9     2473.64     2773.45    140.35 o 
  -9   0   9      371.38      363.55     15.25 o 
  -8   0   9       25.04       23.16      1.82 o 
  -7   0   9      248.84      246.09      9.45 o 
  -6   0   9     6768.51     6890.55    199.38 o 
  -5   0   9      708.88      683.06     20.22 o 
  -4   0   9       59.26       55.55      2.12 o 
  -3   0   9     4825.21     4732.06    136.97 o 
  -2   0   9     1962.93     1929.61     65.61 o 
  -1   0   9      130.29       98.72     10.79 o 
   1   0   9     5730.01     5818.76    168.34 o 
   2   0   9    12757.97    12991.54    375.39 o 
   3   0   9       12.61       16.47      1.06 o 
   4   0   9     2182.36     2107.15     61.33 o 
   5   0   9     5124.89     5417.88    156.94 o 
   6   0   9        4.37        8.07      1.90 o 
   7   0   9        7.99        5.48      1.02 o 
   8   0   9      406.78      418.23     15.94 o 
   9   0   9       39.56       37.90      2.98 o 
  10   0   9      115.16      111.71      5.59 o 
  11   0   9       43.08       34.47      2.87 o 
 -12   1   9       27.72       16.90      3.41 o 
 -11   1   9      602.86      589.57     31.67 o 
 -10   1   9      316.98      296.72     11.83 o 
  -9   1   9      362.78      348.32     19.17 o 
  -8   1   9      153.70      148.82      8.96 o 
  -7   1   9     1371.35     1383.59     49.74 o 
  -6   1   9     3624.88     3684.96    106.86 o 
  -5   1   9      449.33      429.64     20.65 o 
  -4   1   9     1191.47     1148.47     33.62 o 
  -3   1   9     4581.14     4455.41    129.13 o 
  -2   1   9     4732.84     4676.12    135.75 o 
  -1   1   9      980.43      941.61     27.64 o 
   0   1   9     1822.55     1861.21     54.07 o 
   1   1   9     8623.62     8438.20    243.90 o 
   2   1   9     2447.46     2376.79     69.01 o 
   3   1   9      553.82      504.94     18.41 o 
   4   1   9     4263.50     4474.03    129.66 o 
   5   1   9     1312.18     1320.03     38.69 o 
   6   1   9     1369.71     1404.48     41.21 o 
   7   1   9      608.78      568.66     24.03 o 
   8   1   9      721.84      740.75     22.28 o 
   9   1   9     1096.17     1137.23     41.45 o 
  10   1   9       97.03      104.10      5.30 o 
  11   1   9      186.01      171.57     15.47 o 
 -11   2   9      163.83      145.12     10.22 o 
 -10   2   9     1531.86     1557.29     80.28 o 
  -9   2   9      208.89      184.99     11.23 o 
  -8   2   9      222.29      209.06     12.27 o 
  -7   2   9     4146.74     4207.76    149.53 o 
  -6   2   9      598.25      563.82     28.19 o 
  -5   2   9      348.00      330.32     13.51 o 
  -4   2   9      910.39      897.43     26.41 o 
  -3   2   9     3035.68     3005.45     87.25 o 
  -2   2   9     6454.41     6504.02    188.39 o 
  -1   2   9      315.16      326.89     11.75 o 
   0   2   9     3784.63     3767.28    129.65 o 
   1   2   9      410.81      361.69     10.84 o 
   2   2   9     1668.86     1696.67     49.41 o 
   3   2   9     2379.90     2381.34     84.75 o 
   4   2   9      296.73      287.40      8.91 o 
   5   2   9     2222.25     2298.96     67.00 o 
   6   2   9      269.27      273.48     13.80 o 
   7   2   9      529.84      540.81     16.45 o 
   8   2   9     4351.08     4661.12    135.44 o 
   9   2   9       52.14       49.35      2.65 o 
  10   2   9      282.27      275.25     17.25 o 
  11   2   9      439.77      419.52     22.62 o 
 -11   3   9     1359.45     1468.85     76.14 o 
 -10   3   9      126.68       91.83      7.53 o 
  -9   3   9      340.37      328.49     18.67 o 
  -8   3   9       71.72       60.62      5.35 o 
  -7   3   9     1500.56     1412.68     72.36 o 
  -6   3   9     3340.03     3442.46    173.73 o 
  -5   3   9      370.95      357.18     19.37 o 
  -4   3   9      599.03      588.15     17.55 o 
  -3   3   9     1617.95     1618.06     47.24 o 
  -2   3   9     1841.70     1830.00     53.36 o 
  -1   3   9      565.76      519.78     15.73 o 
   0   3   9       43.63       45.03      6.66 o 
   1   3   9     4002.33     4177.71    148.38 o 
   2   3   9     1571.88     1609.42     57.64 o 
   3   3   9     1803.81     1822.84     53.17 o 
   4   3   9     4109.42     4408.65    127.87 o 
   5   3   9        8.20       12.32      2.13 o 
   6   3   9      945.89      968.48     28.75 o 
   7   3   9     1036.45      993.35     43.01 o 
   8   3   9      780.61      791.52     23.95 o 
   9   3   9     1768.19     1840.95     54.29 o 
  10   3   9       72.82       64.58      4.23 o 
 -10   4   9     1162.35     1203.14     62.83 o 
  -9   4   9       86.98       82.75      6.73 o 
  -8   4   9      323.43      341.22     19.32 o 
  -7   4   9      814.72      856.78     44.93 o 
  -6   4   9     1398.75     1385.88     71.28 o 
  -5   4   9      114.66      115.36      7.65 o 
  -4   4   9      239.49      238.53     14.71 o 
  -3   4   9     2692.25     2754.82     98.33 o 
  -2   4   9      784.49      833.42     30.46 o 
  -1   4   9     2429.12     2558.70     74.54 o 
   0   4   9      959.02     1006.29     29.74 o 
   1   4   9     1160.26     1177.47     42.44 o 
   2   4   9     2153.63     2267.94     81.06 o 
   3   4   9       31.60       33.91      2.39 o 
   4   4   9      204.74      196.52     12.98 o 
   5   4   9     3258.80     3512.04    125.30 o 
   6   4   9      310.13      297.16     11.89 o 
   7   4   9      785.16      785.59     29.14 o 
   8   4   9     1059.26     1057.19     31.65 o 
   9   4   9      301.90      300.97     10.11 o 
  -8   5   9      192.95      196.49     12.47 o 
  -7   5   9      991.24     1030.15     53.99 o 
  -6   5   9      693.85      710.14     37.89 o 
  -5   5   9      496.14      519.02     27.96 o 
  -4   5   9     1218.89     1276.42     65.76 o 
  -3   5   9      818.51      816.44     30.18 o 
  -2   5   9     2354.77     2520.21     90.23 o 
  -1   5   9      300.30      276.17     17.31 o 
   0   5   9      561.84      583.97     23.93 o 
   1   5   9     2789.69     3013.37    107.75 o 
   2   5   9      290.50      295.29     11.58 o 
   3   5   9      743.18      758.18     27.96 o 
   4   5   9      222.63      226.61      9.36 o 
   5   5   9      264.34      255.50     17.63 o 
   6   5   9      713.32      736.97     27.57 o 
   7   5   9      147.95      163.29     16.38 o 
   8   5   9      110.36      120.38     17.64 o 
  -7   6   9      877.57      910.87     48.28 o 
  -6   6   9      273.13      264.74     16.10 o 
  -4   6   9      707.16      732.58     38.98 o 
  -3   6   9     1208.19     1182.15     61.37 o 
  -2   6   9      878.86      944.72     34.90 o 
  -1   6   9      277.96      289.03     14.64 o 
   0   6   9      491.26      543.84     29.39 o 
   1   6   9      197.92      178.76     11.38 o 
   2   6   9      727.96      703.68     81.84 o 
   3   6   9      803.36      923.60     48.54 o 
   4   6   9      282.57      311.23     18.30 o 
   5   6   9      806.51      808.02     42.83 o 
   6   6   9      428.02      457.33     18.09 o 
  -3   7   9      281.02      279.24     16.95 o 
  -2   7   9      106.70      119.28      9.37 o 
  -1   7   9      197.56      202.83     13.90 o 
   0   7   9      424.93      445.25     24.86 o 
   1   7   9      497.28      500.93     19.70 o 
   2   7   9      503.96      563.72     31.01 o 
   3   7   9      490.66      522.24     29.34 o 
  -3  -7  10      303.87      267.55     16.00 o 
  -2  -7  10      245.72      253.73     15.16 o 
  -1  -7  10      569.81      565.31     30.63 o 
   0  -7  10      329.87      311.20     17.96 o 
  -6  -6  10      579.41      553.90     21.15 o 
  -5  -6  10      282.81      270.12     16.63 o 
  -3  -6  10      337.72      326.11     18.33 o 
  -2  -6  10     1011.57     1000.67     51.74 o 
  -1  -6  10      119.93      129.21      8.26 o 
   0  -6  10        0.26        2.18      1.77 o 
   1  -6  10     1119.20     1102.08     56.77 o 
   4  -6  10      585.29      639.52     34.55 o 
   5  -6  10      319.80      296.17     18.16 o 
   6  -6  10      186.74      159.98     10.87 o 
  -8  -5  10      508.33      481.96     20.91 o 
  -7  -5  10      875.21      845.20     31.33 o 
  -6  -5  10      415.81      424.73     16.47 o 
  -5  -5  10      118.47      110.24      5.39 o 
  -4  -5  10      221.63      224.80      9.25 o 
  -3  -5  10     3142.94     3168.71    113.03 o 
  -2  -5  10     1037.91     1041.09     37.80 o 
  -1  -5  10      587.75      575.90     21.30 o 
   0  -5  10     1756.37     1793.90     91.01 o 
   1  -5  10      353.11      324.83     17.60 o 
   2  -5  10      709.41      731.28     26.95 o 
   3  -5  10      604.13      602.00     22.42 o 
   4  -5  10        7.69       -0.94      2.59 o 
   5  -5  10      965.09      985.22     51.40 o 
   6  -5  10     1016.10     1082.96     56.51 o 
   7  -5  10      950.76     1002.53     52.90 o 
   8  -5  10      719.57      787.95     42.37 o 
  -9  -4  10      187.61      178.42      7.96 o 
  -8  -4  10      154.87      151.66      8.79 o 
  -7  -4  10     1012.96     1066.88     38.99 o 
  -6  -4  10      386.83      387.02     15.05 o 
  -5  -4  10      986.20     1040.03     41.61 o 
  -4  -4  10     1312.15     1320.73     47.63 o 
  -3  -4  10     1429.41     1380.69     49.71 o 
  -2  -4  10      667.85      638.92     26.56 o 
  -1  -4  10     1140.53     1125.26     78.19 o 
   0  -4  10     1537.99     1526.18     61.81 o 
   1  -4  10     3296.40     3351.07     97.32 o 
   2  -4  10      449.98      412.55     12.58 o 
   3  -4  10      504.30      495.29     18.43 o 
   4  -4  10     1768.01     1933.81     98.39 o 
   5  -4  10        7.47       -0.17      2.71 o 
   6  -4  10      229.30      253.51     15.03 o 
   7  -4  10      298.07      298.56     17.33 o 
   8  -4  10      564.54      553.40     30.29 o 
   9  -4  10      344.20      309.82     18.47 o 
 -10  -3  10     1801.63     1737.97     88.90 o 
  -9  -3  10      208.57      207.46      8.72 o 
  -8  -3  10      137.92      133.46      6.12 o 
  -7  -3  10     1384.93     1417.39     51.21 o 
  -6  -3  10     1184.86     1213.04     43.89 o 
  -5  -3  10      192.28      171.87      7.06 o 
  -4  -3  10      366.26      352.61     13.34 o 
  -3  -3  10     1401.94     1439.87     61.75 o 
  -2  -3  10      721.77      754.19     27.46 o 
  -1  -3  10     1670.66     1730.17     61.88 o 
   0  -3  10     1164.52     1190.81     34.95 o 
   1  -3  10      213.46      186.96      8.27 o 
   2  -3  10     2050.28     2065.84     60.20 o 
   3  -3  10      950.73      937.63     57.15 o 
   4  -3  10     1991.63     1990.67     58.12 o 
   5  -3  10     2570.27     2650.59     94.59 o 
   6  -3  10      188.70      200.05     11.89 o 
   7  -3  10       56.28       61.81      5.40 o 
   8  -3  10      808.55      801.66     42.32 o 
   9  -3  10      115.69       99.99      7.55 o 
  10  -3  10        8.89        8.79      1.91 o 
 -11  -2  10      529.80      522.90     28.37 o 
 -10  -2  10     1100.81     1087.82     56.39 o 
  -9  -2  10      279.27      267.31     12.47 o 
  -8  -2  10      142.22      123.18      7.82 o 
  -7  -2  10     1236.39     1256.96     45.43 o 
  -6  -2  10     2863.41     2980.42    106.22 o 
  -5  -2  10      258.98      254.52      9.86 o 
  -4  -2  10     1237.69     1299.77     46.74 o 
  -3  -2  10      920.86      932.79     33.72 o 
  -2  -2  10     5176.09     4991.34    177.09 o 
  -1  -2  10      436.46      428.78     15.81 o 
   0  -2  10     4604.42     4325.08    125.46 o 
   1  -2  10     3909.76     3894.10    138.23 o 
   2  -2  10      694.52      679.82     20.18 o 
   3  -2  10      130.77      124.16      4.25 o 
   4  -2  10     2347.65     2474.84     71.97 o 
   5  -2  10      424.26      425.30     15.49 o 
   6  -2  10      214.90      212.05      8.82 o 
   7  -2  10     1512.77     1494.49    115.85 o 
   8  -2  10     2090.10     2111.55     75.80 o 
   9  -2  10     1169.24     1207.69     62.61 o 
  10  -2  10       72.98       65.83      5.76 o 
  11  -2  10      253.24      265.23     16.61 o 
 -11  -1  10      336.25      290.23     16.56 o 
 -10  -1  10     1948.07     2006.25    102.05 o 
  -9  -1  10       11.11        8.40      1.43 o 
  -8  -1  10      369.19      365.58     11.31 o 
  -7  -1  10     1514.75     1541.04     45.12 o 
  -6  -1  10     2374.52     2427.65     77.01 o 
  -5  -1  10      151.82      139.24      4.60 o 
  -4  -1  10      108.25      113.23      6.49 o 
  -3  -1  10     7470.70     7612.79    220.09 o 
  -2  -1  10     4909.01     4769.37    138.04 o 
  -1  -1  10      367.13      349.09     11.43 o 
   0  -1  10     6289.32     6196.94    179.29 o 
   1  -1  10      611.84      569.11     43.95 o 
   2  -1  10     1898.12     1739.59     50.69 o 
   3  -1  10     1258.53     1210.49     35.44 o 
   4  -1  10     1943.63     1939.97    111.74 o 
   5  -1  10     2340.65     2455.36     71.47 o 
   6  -1  10     1080.01     1095.75     32.31 o 
   7  -1  10     2023.05     2171.94     77.80 o 
   8  -1  10     1510.38     1606.46     57.93 o 
   9  -1  10      307.81      294.23     17.78 o 
  10  -1  10       97.59       78.86      4.43 o 
  11  -1  10      388.39      377.32     21.84 o 
 -11   0  10     1460.54     1476.40     53.52 o 
 -10   0  10        2.28        2.81      3.12 o 
  -9   0  10       49.80       51.18      3.98 o 
  -8   0  10       89.08      100.22      5.45 o 
  -7   0  10     2030.25     2034.37     95.96 o 
  -6   0  10     2354.80     2249.44     66.25 o 
  -5   0  10      183.68      209.08     19.64 o 
  -4   0  10     3888.49     4075.62    118.07 o 
  -3   0  10     5639.21     5298.21    153.59 o 
  -2   0  10     1580.06     1518.68     44.29 o 
  -1   0  10     1941.10     1912.16     55.65 o 
   0   0  10      807.94      526.19     27.21 o 
   1   0  10     7001.19     6807.90    196.94 o 
   2   0  10     5824.04     6051.31    214.47 o 
   3   0  10     1310.95     1267.84     37.09 o 
   4   0  10     6994.58     7160.37    207.18 o 
   5   0  10      798.10      782.67     23.22 o 
   6   0  10     1400.15     1376.22     40.39 o 
   7   0  10        0.41        2.31      1.54 o 
   8   0  10      708.52      730.89     27.01 o 
   9   0  10      332.46      322.71     12.75 o 
  10   0  10       20.35       16.90      2.37 o 
  11   0  10      818.49      838.60     31.31 o 
 -11   1  10      347.92      341.80     19.68 o 
 -10   1  10     2029.24     2166.50     77.73 o 
  -9   1  10       11.85        9.66      1.51 o 
  -8   1  10      350.12      342.26     13.10 o 
  -7   1  10     1547.61     1563.20     56.13 o 
  -6   1  10     2438.16     2462.05     71.64 o 
  -5   1  10      165.64      160.73      5.26 o 
  -4   1  10      107.49      108.10      7.21 o 
  -3   1  10     7367.80     7746.78    224.12 o 
  -2   1  10     4788.77     4660.82    135.69 o 
  -1   1  10      381.63      370.35     12.37 o 
   0   1  10     6264.64     6282.94    181.74 o 
   1   1  10      595.47      580.68     17.21 o 
   2   1  10     1859.07     1762.67     51.32 o 
   3   1  10     1272.60     1235.24     44.26 o 
   4   1  10     2012.52     1996.31     58.18 o 
   5   1  10     2417.67     2502.65     72.86 o 
   6   1  10     1101.24     1135.38     41.05 o 
   7   1  10     1989.07     2061.58     60.29 o 
   8   1  10     1503.07     1518.21     44.67 o 
   9   1  10      316.14      317.05     12.60 o 
  10   1  10       96.34       86.29      4.83 o 
  11   1  10      413.68      391.36     46.39 o 
 -11   2  10      521.27      565.07     30.82 o 
 -10   2  10     1116.50     1132.15     58.81 o 
  -9   2  10      279.99      258.35     14.91 o 
  -8   2  10      144.33      143.20      9.13 o 
  -7   2  10     1232.55     1239.61     44.76 o 
  -6   2  10     2877.32     3190.00    113.58 o 
  -5   2  10      267.93      280.89      8.73 o 
  -4   2  10     1212.70     1186.70     34.82 o 
  -3   2  10      868.03      850.05     25.33 o 
  -2   2  10     5203.07     5095.48    147.60 o 
  -1   2  10      437.89      453.11     13.64 o 
   0   2  10     4674.00     4703.33    236.03 o 
   1   2  10     3879.12     4040.66    117.04 o 
   2   2  10      646.97      646.31     19.15 o 
   3   2  10      155.06      143.74      4.80 o 
   4   2  10     2298.45     2396.27     69.77 o 
   5   2  10      426.91      458.48     25.13 o 
   6   2  10      220.30      217.01      7.09 o 
   7   2  10     1501.98     1511.07     67.21 o 
   8   2  10     2102.38     2221.86     65.12 o 
   9   2  10     1175.35     1157.43     34.51 o 
  10   2  10       70.39       58.57      6.36 o 
  11   2  10      243.26      227.18     27.15 o 
 -10   3  10     1764.56     1986.01    101.80 o 
  -9   3  10      220.48      226.17     13.75 o 
  -8   3  10      148.20      145.41      9.71 o 
  -7   3  10     1410.40     1392.51     71.47 o 
  -6   3  10     1165.76     1166.63     60.02 o 
  -5   3  10      196.98      183.10      7.41 o 
  -4   3  10      388.36      375.73     11.54 o 
  -3   3  10     1421.64     1445.25     42.33 o 
  -2   3  10      729.53      750.63     24.68 o 
  -1   3  10     1659.40     1729.32     50.53 o 
   0   3  10     1230.72     1310.04     47.04 o 
   1   3  10      229.70      201.80      9.97 o 
   2   3  10     2053.96     2117.91     75.67 o 
   3   3  10      931.91      907.90     26.82 o 
   4   3  10     2010.84     2099.91     61.29 o 
   5   3  10     2572.38     2635.29     76.82 o 
   6   3  10      169.33      160.83      5.54 o 
   7   3  10       61.28       58.02      5.53 o 
   8   3  10      808.01      796.53     24.15 o 
   9   3  10      107.47      111.06      5.64 o 
  10   3  10       10.85       13.01      6.46 o 
  -9   4  10      178.75      183.22     11.77 o 
  -8   4  10      171.87      168.24     10.80 o 
  -7   4  10     1014.45     1024.83     53.65 o 
  -6   4  10      371.04      361.75     20.39 o 
  -5   4  10     1007.10     1031.17     53.29 o 
  -4   4  10     1340.64     1319.15     67.64 o 
  -3   4  10     1467.55     1450.19     52.28 o 
  -2   4  10      652.16      663.52     24.46 o 
  -1   4  10     1165.79     1136.07     33.65 o 
   0   4  10     1532.63     1579.89     46.35 o 
   1   4  10     3329.78     3453.91    122.96 o 
   2   4  10      485.35      476.52     17.83 o 
   3   4  10      485.73      489.84     18.39 o 
   4   4  10     1797.01     1829.17    109.21 o 
   5   4  10        8.84       17.42      1.69 o 
   6   4  10      240.78      242.00     11.54 o 
   7   4  10      298.20      300.33     12.25 o 
   8   4  10      548.32      554.24     21.26 o 
   9   4  10      327.73      301.12     17.52 o 
  -8   5  10      511.61      545.61     30.00 o 
  -7   5  10      877.19      891.16     47.28 o 
  -6   5  10      437.87      455.16     25.37 o 
  -5   5  10      118.41      117.66      8.13 o 
  -4   5  10      227.39      205.62     12.44 o 
  -3   5  10     3160.27     3290.73    166.37 o 
  -2   5  10     1048.75     1082.97     39.87 o 
  -1   5  10      571.50      604.68     32.20 o 
   0   5  10     1751.04     1880.05     67.69 o 
   1   5  10      368.58      334.58     16.72 o 
   2   5  10      704.38      733.81     27.06 o 
   3   5  10      609.84      637.87     33.89 o 
   4   5  10        5.69        4.27      1.44 o 
   5   5  10      968.78      972.19     50.79 o 
   6   5  10     1029.77     1126.42     41.42 o 
   7   5  10      943.64      975.93     36.27 o 
   8   5  10      723.65      706.89     26.89 o 
  -6   6  10      600.09      629.11     34.57 o 
  -5   6  10      279.97      302.24     17.84 o 
  -3   6  10      328.58      327.30     20.19 o 
  -2   6  10     1039.39     1141.52     59.41 o 
  -1   6  10      110.95      118.66     18.38 o 
   0   6  10        0.53        1.89      2.35 o 
   1   6  10     1104.67     1138.64     41.81 o 
   2   6  10     1357.44     1520.50     55.36 o 
   3   6  10      863.69      915.42     48.59 o 
   4   6  10      570.90      565.07     30.99 o 
   5   6  10      324.35      323.21     19.20 o 
   6   6  10      190.14      192.83     12.14 o 
  -3   7  10      285.94      251.33     16.61 o 
  -2   7  10      236.15      277.72     17.19 o 
  -1   7  10      589.52      645.64     35.25 o 
   0   7  10      326.36      322.99     15.20 o 
   1   7  10      165.78      147.72     20.40 o 
   2   7  10      450.27      448.13     18.02 o 
  -1  -7  11      586.95      586.23     31.50 o 
   0  -7  11      150.17      119.36      8.76 o 
  -6  -6  11      499.09      498.71     25.43 o 
  -5  -6  11      188.90      174.17      7.80 o 
  -4  -6  11      156.99      123.42      8.62 o 
  -3  -6  11      898.41      824.07     43.12 o 
  -2  -6  11      241.61      218.91     13.15 o 
  -1  -6  11      100.90       93.94      6.75 o 
   0  -6  11      460.51      464.14     25.06 o 
   1  -6  11      300.84      281.13     15.95 o 
   4  -6  11      124.83       93.02      7.58 o 
   5  -6  11      458.58      449.88     25.45 o 
  -8  -5  11      192.63      187.09     14.79 o 
  -7  -5  11      929.00      887.45     32.83 o 
  -6  -5  11      357.76      360.07     14.25 o 
  -5  -5  11      854.91      888.87     32.74 o 
  -4  -5  11     1332.99     1360.40     49.25 o 
  -3  -5  11      278.87      256.63     10.36 o 
  -2  -5  11     2025.20     1992.96     71.44 o 
  -1  -5  11      671.41      637.37     23.50 o 
   0  -5  11       27.00       23.12      2.30 o 
   1  -5  11      725.03      660.92     34.48 o 
   2  -5  11      691.94      754.42     27.81 o 
   3  -5  11      286.84      281.11     16.15 o 
   4  -5  11      398.49      411.84     22.83 o 
   5  -5  11      471.12      456.61     25.18 o 
   6  -5  11       54.57       58.13      5.52 o 
   7  -5  11      166.06      188.43     12.76 o 
  -9  -4  11      238.47      224.09      9.62 o 
  -8  -4  11      522.64      510.33     19.48 o 
  -7  -4  11      513.82      477.10     18.26 o 
  -6  -4  11     3276.16     3499.95    124.91 o 
  -5  -4  11      306.52      286.82     11.32 o 
  -4  -4  11      455.31      445.47     16.84 o 
  -3  -4  11     2288.19     2221.97     79.46 o 
  -2  -4  11      553.55      549.44     20.36 o 
  -1  -4  11     1048.42     1034.35     37.41 o 
   0  -4  11     4095.50     3861.00    137.28 o 
   1  -4  11       86.43       74.50      2.94 o 
   2  -4  11     1420.41     1428.01     41.87 o 
   3  -4  11      216.96      233.82      9.66 o 
   4  -4  11     1475.81     1387.60     71.37 o 
   5  -4  11     1267.46     1281.55     65.97 o 
   6  -4  11      403.71      429.93     23.80 o 
   7  -4  11      697.07      771.68     40.96 o 
   8  -4  11      583.30      606.11     33.17 o 
   9  -4  11      109.66      101.18      9.03 o 
 -10  -3  11      290.14      285.13     16.71 o 
  -9  -3  11      192.95      183.32      8.03 o 
  -8  -3  11       66.85       66.46      5.79 o 
  -7  -3  11      922.86      937.19     48.54 o 
  -6  -3  11      657.42      628.60     23.37 o 
  -5  -3  11      460.33      447.81     16.84 o 
  -4  -3  11     1620.52     1589.97     57.09 o 
  -3  -3  11      957.42      933.03     33.85 o 
  -2  -3  11     1659.66     1700.62     60.96 o 
  -1  -3  11      984.19      964.24     34.96 o 
   0  -3  11     2089.43     1955.86     57.08 o 
   1  -3  11     5607.11     6060.76    175.48 o 
   2  -3  11     1242.87     1231.69     36.20 o 
   3  -3  11     4126.24     4436.92    128.73 o 
   4  -3  11     3491.60     3651.41    106.09 o 
   5  -3  11       45.57       40.56      2.48 o 
   6  -3  11       76.45       75.32      5.59 o 
   7  -3  11      471.62      490.87     26.68 o 
   8  -3  11     1083.26     1100.80     57.38 o 
  10  -3  11       63.32       54.23      5.67 o 
 -11  -2  11      488.45      451.62     24.89 o 
 -10  -2  11      979.27      998.20     51.88 o 
  -9  -2  11       17.56       18.25      2.22 o 
  -8  -2  11     1106.70     1137.16     41.29 o 
  -7  -2  11     3352.70     3436.83    122.47 o 
  -6  -2  11       46.38       53.66      2.83 o 
  -5  -2  11      347.54      350.03     19.39 o 
  -4  -2  11      657.86      656.79     24.09 o 
  -3  -2  11     4198.64     4457.87    158.38 o 
  -2  -2  11     1469.76     1408.82     61.89 o 
  -1  -2  11      737.43      691.71     30.55 o 
   0  -2  11     3315.12     3192.87     93.65 o 
   1  -2  11      474.75      432.53     17.08 o 
   2  -2  11      163.72      162.15      5.36 o 
   3  -2  11     3647.54     3812.42    110.61 o 
   4  -2  11     2211.18     2199.25     64.13 o 
   5  -2  11     2793.31     2903.19     84.46 o 
   6  -2  11      178.74      161.80      6.79 o 
   7  -2  11     2395.46     2563.22     95.28 o 
   8  -2  11     1691.03     1686.91    101.44 o 
   9  -2  11      167.98      149.14      9.93 o 
  10  -2  11       25.03       28.16      3.68 o 
 -11  -1  11      996.23     1040.35     54.11 o 
 -10  -1  11      817.59      852.26     44.62 o 
  -9  -1  11       24.35       21.40      2.59 o 
  -8  -1  11        1.82        0.89      0.83 o 
  -7  -1  11     3334.52     3423.80    121.87 o 
  -6  -1  11     2011.53     2069.60     60.33 o 
  -5  -1  11       32.49       26.40      3.24 o 
  -4  -1  11     3941.45     4068.29    117.92 o 
  -3  -1  11      651.22      617.08     40.84 o 
  -2  -1  11     6823.38     6954.34    201.19 o 
  -1  -1  11     1444.46     1431.85     41.77 o 
   0  -1  11     1319.20     1216.70     38.09 o 
   1  -1  11     3201.83     3208.84    114.05 o 
   2  -1  11      410.44      379.13     11.50 o 
   3  -1  11     1114.90     1031.86     30.36 o 
   4  -1  11     3276.24     3442.97     99.99 o 
   5  -1  11       43.38       41.24      4.05 o 
   6  -1  11      386.81      350.14     10.90 o 
   7  -1  11      697.89      726.58     78.01 o 
   8  -1  11     1465.80     1586.58     57.30 o 
   9  -1  11      224.46      207.94      8.88 o 
  10  -1  11        6.64        1.39      1.32 o 
  11  -1  11      789.22      812.45     43.63 o 
 -11   0  11      854.34      835.61     30.90 o 
 -10   0  11     1028.85     1117.79     60.51 o 
  -9   0  11       33.20       28.80      2.35 o 
  -8   0  11      451.21      467.49     17.55 o 
  -7   0  11      296.34      292.10      9.19 o 
  -6   0  11     7170.87     7557.09    218.76 o 
  -5   0  11      268.59      262.78      8.18 o 
  -4   0  11      387.34      349.54     16.66 o 
  -3   0  11     7896.99     8054.30    285.28 o 
  -2   0  11      605.66      612.05     18.51 o 
  -1   0  11       12.46        7.99      1.37 o 
   1   0  11      411.78      375.23     11.36 o 
   2   0  11     2601.49     2522.74     89.76 o 
   3   0  11      355.31      304.42      9.59 o 
   4   0  11     1071.96     1030.87     30.37 o 
   5   0  11     1284.63     1340.26     39.35 o 
   6   0  11      271.47      268.68      8.54 o 
   7   0  11      152.72      141.12      4.99 o 
   8   0  11      303.83      300.80     12.00 o 
   9   0  11      137.59      121.99      5.76 o 
  10   0  11       84.43       83.10      4.69 o 
  11   0  11      513.24      465.94     18.43 o 
 -11   1  11     1008.43     1069.33     55.68 o 
 -10   1  11      793.71      825.55     43.24 o 
  -9   1  11       26.64       32.36      6.02 o 
  -8   1  11        1.15        1.01      2.06 o 
  -7   1  11     3362.88     3509.71    176.83 o 
  -6   1  11     2001.17     2091.42     60.99 o 
  -5   1  11       37.07       34.23      2.86 o 
  -4   1  11     3836.36     3910.09    113.32 o 
  -3   1  11      609.61      578.04     20.96 o 
  -2   1  11     6704.84     6606.27    191.16 o 
  -1   1  11     1382.07     1392.91     40.72 o 
   0   1  11     1410.31     1358.99     39.69 o 
   1   1  11     3219.94     3279.26     95.13 o 
   2   1  11      424.63      421.94     12.72 o 
   3   1  11     1171.35     1124.73     33.04 o 
   4   1  11     3279.17     3464.21    100.56 o 
   5   1  11       44.06       52.75      2.82 o 
   6   1  11      375.00      358.03     12.79 o 
   7   1  11      699.43      704.65     28.40 o 
   8   1  11     1461.44     1528.92     45.09 o 
   9   1  11      238.79      214.48      9.09 o 
  10   1  11        6.68        1.90      1.21 o 
  11   1  11      796.57      801.01     30.22 o 
 -11   2  11      488.31      482.20     26.80 o 
 -10   2  11     1011.44     1036.76     54.11 o 
  -9   2  11       18.06       14.41      2.11 o 
  -8   2  11     1153.77     1208.22     62.22 o 
  -7   2  11     3373.75     3390.17    120.76 o 
  -6   2  11       29.90       27.48      1.99 o 
  -5   2  11      352.46      374.56     11.47 o 
  -4   2  11      679.16      643.34     19.29 o 
  -3   2  11     4186.00     4474.31    129.73 o 
  -2   2  11     1459.44     1409.46     43.26 o 
  -1   2  11      752.89      727.18     29.89 o 
   0   2  11     3269.28     3351.30    168.53 o 
   1   2  11      487.53      490.68     14.66 o 
   2   2  11      157.01      156.05      5.08 o 
   3   2  11     3666.99     3841.00    111.44 o 
   4   2  11     2210.34     2246.26     65.47 o 
   5   2  11     2816.30     2822.26     82.12 o 
   6   2  11      172.98      152.21      5.26 o 
   7   2  11     2441.12     2543.80     91.08 o 
   8   2  11     1722.85     1767.25     52.05 o 
   9   2  11      181.77      192.20      7.98 o 
  10   2  11       23.01       24.34      5.59 o 
 -10   3  11      296.89      282.97     17.36 o 
  -9   3  11      192.03      184.39     11.65 o 
  -8   3  11       67.94       64.79      5.42 o 
  -7   3  11      910.34      942.03     49.05 o 
  -6   3  11      655.28      620.97     32.97 o 
  -5   3  11      465.87      441.65     16.59 o 
  -4   3  11     1666.58     1692.76     49.49 o 
  -3   3  11      964.11      947.29     28.01 o 
  -2   3  11     1725.61     1814.88     53.11 o 
  -1   3  11      991.35      960.15     28.40 o 
   0   3  11     2120.34     2144.07     76.59 o 
   1   3  11     5546.32     6077.89    231.77 o 
   2   3  11     1256.85     1252.98     45.18 o 
   3   3  11     4111.61     4258.01    151.43 o 
   4   3  11     3450.49     3527.96    125.73 o 
   5   3  11       41.90       43.51      4.44 o 
   6   3  11       71.57       60.33      3.25 o 
   7   3  11      487.21      482.54     18.45 o 
   8   3  11     1101.68     1140.66     34.06 o 
   9   3  11      470.65      471.86     14.91 o 
  10   3  11       65.21       61.54      4.96 o 
  -9   4  11      245.65      230.68     14.28 o 
  -8   4  11      508.09      516.05     28.11 o 
  -7   4  11      491.21      465.03     25.74 o 
  -6   4  11     3324.45     3539.18    178.92 o 
  -5   4  11      300.46      291.86     18.55 o 
  -4   4  11      427.23      405.18     15.50 o 
  -3   4  11     2243.89     2345.71     83.97 o 
  -2   4  11      530.36      524.98     21.47 o 
  -1   4  11     1035.84     1047.02     31.01 o 
   0   4  11     4140.06     4446.00    129.12 o 
   1   4  11       94.34       86.30      6.28 o 
   2   4  11     1440.48     1546.59     78.95 o 
   3   4  11      200.75      214.20     28.35 o 
   4   4  11     1492.10     1505.89     58.21 o 
   5   4  11     1219.84     1197.69     43.61 o 
   6   4  11      408.38      420.59     16.32 o 
   7   4  11      661.60      676.32     37.72 o 
   8   4  11      559.10      553.00     21.28 o 
   9   4  11      112.23      116.45      9.93 o 
  -8   5  11      193.52      161.99     12.52 o 
  -7   5  11      915.13      900.12     47.77 o 
  -6   5  11      353.23      347.49     20.19 o 
  -5   5  11      852.28      861.82     45.32 o 
  -4   5  11     1335.14     1403.87     72.24 o 
  -3   5  11      291.75      204.36     24.79 o 
  -2   5  11     1978.65     1991.82    101.59 o 
  -1   5  11      679.74      710.21     26.43 o 
   0   5  11       23.53       22.56      8.68 o 
   1   5  11      735.29      716.33     26.66 o 
   2   5  11      681.12      746.86     27.56 o 
   3   5  11      258.88      249.73     10.18 o 
   4   5  11      397.06      387.91     24.76 o 
   5   5  11      489.04      506.90     19.49 o 
   6   5  11       56.25       62.60      3.95 o 
   7   5  11      165.23      179.39     28.82 o 
   8   5  11      487.14      517.19     29.85 o 
  -6   6  11      465.52      465.91     26.37 o 
  -5   6  11      196.79      184.68     12.49 o 
  -4   6  11      166.26      146.84     10.24 o 
  -2   6  11      256.27      262.02     14.78 o 
  -1   6  11      103.27       94.42      5.68 o 
   0   6  11      465.80      505.96     36.70 o 
   1   6  11      312.11      279.07     11.92 o 
   2   6  11      224.63      205.74     43.09 o 
   3   6  11     1010.92     1176.55     61.45 o 
   4   6  11      131.29      139.74      9.90 o 
   5   6  11      456.87      475.03     26.78 o 
  -1   7  11      591.70      634.10     34.62 o 
   0   7  11      161.07      140.37     10.58 o 
   1   7  11      876.11      970.70     36.27 o 
  -5  -6  12      377.38      353.56     16.80 o 
  -4  -6  12     1125.91     1059.91     55.08 o 
  -3  -6  12      531.78      499.36     27.14 o 
  -2  -6  12      314.00      280.82     16.32 o 
  -1  -6  12      488.96      469.59     25.47 o 
   0  -6  12      208.76      187.51     11.45 o 
   1  -6  12     1272.30     1247.90     64.21 o 
   4  -6  12      499.79      515.56     28.74 o 
   5  -6  12      274.45      271.52     16.75 o 
  -7  -5  12      297.09      275.64     11.64 o 
  -6  -5  12      610.55      621.87     25.84 o 
  -5  -5  12      506.84      525.35     19.99 o 
  -4  -5  12      409.55      435.75     16.74 o 
  -3  -5  12     3510.90     3491.73    124.54 o 
  -2  -5  12      584.57      576.43     21.48 o 
  -1  -5  12      487.43      423.05     16.02 o 
   0  -5  12     1164.51     1133.60     58.13 o 
   1  -5  12      278.07      265.08     14.82 o 
   2  -5  12       90.31       92.81      4.97 o 
   3  -5  12      414.75      434.33     24.23 o 
   4  -5  12      824.44      868.74     45.71 o 
   5  -5  12     1095.62     1110.34     57.79 o 
   6  -5  12      396.94      412.74     23.39 o 
   7  -5  12     1489.09     1695.00     87.52 o 
  -9  -4  12      141.34      136.29      6.69 o 
  -8  -4  12      162.15      169.19     14.24 o 
  -7  -4  12     1391.62     1418.65     51.54 o 
  -6  -4  12      229.46      216.57      9.14 o 
  -5  -4  12      466.80      468.76     17.76 o 
  -4  -4  12     2708.93     2754.81     98.47 o 
  -3  -4  12      310.77      268.53     10.52 o 
  -2  -4  12      385.57      384.51     24.09 o 
  -1  -4  12     1620.71     1589.02     57.09 o 
   0  -4  12      939.74      861.75     42.45 o 
   1  -4  12     2026.90     2028.26     65.57 o 
   2  -4  12      311.64      287.70      9.09 o 
   3  -4  12     1580.81     1568.69     56.43 o 
   4  -4  12     1056.24     1098.11     56.80 o 
   5  -4  12      149.71      136.74      8.96 o 
   6  -4  12       55.87       65.90      5.54 o 
   7  -4  12       58.54       56.65      5.37 o 
   8  -4  12      901.94      979.38     51.64 o 
 -10  -3  12      726.72      709.03     37.84 o 
  -9  -3  12       96.70       96.93      6.69 o 
  -8  -3  12      616.33      594.22     22.40 o 
  -7  -3  12       92.77       89.47      9.30 o 
  -6  -3  12     1106.27     1081.56     39.33 o 
  -5  -3  12     1067.34     1027.34     37.33 o 
  -4  -3  12      281.74      257.25     22.59 o 
  -3  -3  12      661.63      679.91     25.00 o 
  -2  -3  12      326.95      300.41     11.59 o 
  -1  -3  12     2062.18     2024.54     72.37 o 
   0  -3  12     4658.46     4610.41    163.78 o 
   1  -3  12      202.01      159.14      5.61 o 
   2  -3  12       62.21       65.35      2.94 o 
   3  -3  12      784.93      754.81     47.86 o 
   4  -3  12     2666.65     2585.85     75.36 o 
   5  -3  12      111.18      110.92      8.29 o 
   6  -3  12      247.20      246.68     14.41 o 
   7  -3  12      542.42      554.39     30.05 o 
   8  -3  12      513.48      513.16     28.25 o 
   9  -3  12      110.85      101.44      7.92 o 
 -10  -2  12      586.34      606.69     32.49 o 
  -9  -2  12      112.59       98.51      5.74 o 
  -8  -2  12       81.95       76.21      4.08 o 
  -7  -2  12     2036.08     2071.47     74.26 o 
  -6  -2  12      604.94      574.83     21.31 o 
  -5  -2  12      245.06      252.07      9.93 o 
  -4  -2  12     1916.86     1955.81     70.05 o 
  -3  -2  12      309.29      299.07     11.69 o 
  -2  -2  12     1959.68     1872.30     66.97 o 
  -1  -2  12     1361.53     1275.68     46.96 o 
   0  -2  12     3133.13     2940.90     86.39 o 
   1  -2  12     1733.12     1742.71     50.90 o 
   2  -2  12     1498.78     1561.37     45.68 o 
   3  -2  12     2329.86     2302.09     67.74 o 
   4  -2  12     3792.58     3919.51    139.40 o 
   5  -2  12       96.11       86.32      5.72 o 
   6  -2  12       81.50       74.92      8.97 o 
   7  -2  12      895.84      925.14     67.16 o 
   8  -2  12     1399.30     1432.87     73.77 o 
   9  -2  12      198.16      188.09     11.98 o 
  10  -2  12       34.05       38.03      5.11 o 
 -11  -1  12      909.43      880.58     46.19 o 
 -10  -1  12      277.86      259.12     15.13 o 
  -9  -1  12      152.27      143.28      9.05 o 
  -8  -1  12     2651.62     2831.65    143.11 o 
  -7  -1  12      967.09      910.41     47.04 o 
  -6  -1  12     1300.48     1337.87     39.26 o 
  -5  -1  12      847.10      868.99     25.72 o 
  -4  -1  12     1101.65     1054.49     31.15 o 
  -3  -1  12     7613.57     7928.82    229.35 o 
  -2  -1  12      839.01      807.48     26.79 o 
  -1  -1  12      766.25      703.93     20.84 o 
   0  -1  12     4844.66     4778.68    138.54 o 
   1  -1  12      855.52      837.92     26.09 o 
   2  -1  12      538.25      511.34     15.37 o 
   3  -1  12     2296.56     2269.08     66.16 o 
   4  -1  12     2842.26     2904.04     84.58 o 
   5  -1  12     2031.16     2158.49     63.02 o 
   6  -1  12     1117.79     1133.34     33.48 o 
   7  -1  12     3271.53     3493.74    124.60 o 
   8  -1  12      819.39      829.64     30.74 o 
   9  -1  12       36.95       29.90      2.55 o 
  10  -1  12      186.77      165.68      7.63 o 
 -11   0  12      601.88      579.55     30.99 o 
 -10   0  12      681.49      712.51     26.53 o 
  -9   0  12      448.40      464.65     24.89 o 
  -8   0  12      286.01      284.54     11.16 o 
  -7   0  12     5974.42     6667.00    193.04 o 
  -6   0  12      130.74      121.09      5.15 o 
  -5   0  12      168.56      156.54      9.41 o 
  -4   0  12     6895.29     7418.92    222.08 o 
  -3   0  12     1851.03     1791.36     52.82 o 
  -2   0  12      119.23      117.75      7.46 o 
  -1   0  12     5728.05     6015.52    174.18 o 
   0   0  12     1606.08     1170.65     59.65 o 
   1   0  12     8483.50     8819.91    312.43 o 
   2   0  12      929.09      887.96     26.20 o 
   3   0  12     2354.79     2403.77     69.99 o 
   4   0  12      448.58      481.79     14.61 o 
   5   0  12      500.80      494.60     18.40 o 
   6   0  12       87.66       88.21      3.41 o 
   7   0  12      678.77      663.17     20.05 o 
   8   0  12     1872.05     2006.53     72.19 o 
   9   0  12       21.13       19.61      1.78 o 
  10   0  12      294.31      279.64     11.70 o 
  11   0  12     2414.74     2577.49    131.12 o 
 -11   1  12      927.56      983.94     51.45 o 
 -10   1  12      291.48      288.84     11.98 o 
  -9   1  12      146.86      144.84      6.95 o 
  -8   1  12     2584.79     2881.21    145.67 o 
  -7   1  12      965.93      891.87     32.51 o 
  -6   1  12     1265.04     1302.70     38.30 o 
  -5   1  12      849.44      882.96     26.16 o 
  -4   1  12     1097.17      995.85     29.72 o 
  -3   1  12     7467.70     8168.90    236.39 o 
  -2   1  12      845.00      767.85     24.70 o 
  -1   1  12      748.00      707.71     27.46 o 
   0   1  12     4890.91     4932.08    247.62 o 
   1   1  12      871.74      917.99     27.04 o 
   2   1  12      526.71      512.08     15.37 o 
   3   1  12     2325.36     2366.43     68.91 o 
   4   1  12     2876.01     2996.39     87.14 o 
   5   1  12     1953.37     2008.30     58.68 o 
   6   1  12     1104.55     1104.10     32.69 o 
   7   1  12     3208.50     3320.34     96.71 o 
   8   1  12      812.86      817.00     30.16 o 
   9   1  12       33.86       32.72      4.12 o 
  10   1  12      194.74      183.35      8.37 o 
 -10   2  12      584.11      572.31     31.18 o 
  -9   2  12      112.47      103.02      7.24 o 
  -8   2  12       87.44       74.79      6.17 o 
  -7   2  12     1931.06     1897.65     68.07 o 
  -6   2  12      612.02      624.53     23.07 o 
  -5   2  12      251.15      249.85      7.96 o 
  -4   2  12     1828.84     1776.39     66.06 o 
  -3   2  12      299.70      279.42     24.87 o 
  -2   2  12     1971.55     1916.98     55.95 o 
  -1   2  12     1278.03     1244.48     37.08 o 
   0   2  12     3165.77     3261.50    116.09 o 
   1   2  12     1680.15     1778.42     63.71 o 
   2   2  12     1486.09     1536.01     44.91 o 
   3   2  12     2275.10     2320.54     67.61 o 
   4   2  12     3845.61     4023.20    116.81 o 
   5   2  12       87.79       89.69      5.31 o 
   6   2  12       90.12       67.09      9.13 o 
   7   2  12      905.65      890.81     50.10 o 
   8   2  12     1396.95     1422.66     42.14 o 
   9   2  12      192.71      176.86      6.46 o 
  10   2  12       33.81       31.33      3.14 o 
 -10   3  12      728.64      768.61     41.04 o 
  -9   3  12      104.54      114.08      8.18 o 
  -8   3  12      636.24      634.14     33.85 o 
  -7   3  12       89.33       79.65      6.20 o 
  -6   3  12     1097.22     1082.62     55.93 o 
  -5   3  12     1073.95     1032.86     37.57 o 
  -4   3  12      301.95      281.51      9.57 o 
  -3   3  12      700.13      707.96     21.15 o 
  -2   3  12      296.08      255.79     17.78 o 
  -1   3  12     2096.60     2178.38     63.62 o 
   0   3  12     4551.55     4769.91    169.48 o 
   1   3  12      188.86      180.96     16.54 o 
   2   3  12       66.46       63.04      3.92 o 
   3   3  12      793.02      809.12     29.63 o 
   4   3  12     2637.77     2619.23     93.68 o 
   5   3  12      107.57      104.02      4.93 o 
   6   3  12      231.89      218.26     14.41 o 
   7   3  12      581.83      568.78     17.49 o 
   8   3  12      500.62      506.13     15.87 o 
   9   3  12      113.66      113.67      4.84 o 
  -9   4  12      140.68      139.06     10.58 o 
  -7   4  12     1417.03     1431.42     73.82 o 
  -6   4  12      223.30      210.51     13.03 o 
  -5   4  12      469.29      469.37     27.36 o 
  -4   4  12     2794.59     2864.43    144.95 o 
  -3   4  12      326.88      289.39     11.45 o 
  -2   4  12      384.53      382.08     16.35 o 
  -1   4  12     1640.68     1713.83     50.31 o 
   0   4  12      923.07      887.33     26.48 o 
   1   4  12     2029.54     2142.31     76.78 o 
   2   4  12      332.07      325.99     12.65 o 
   3   4  12     1599.01     1591.99     57.38 o 
   4   4  12     1029.91     1047.31     38.28 o 
   5   4  12      161.45      169.71      7.50 o 
   6   4  12       49.75       51.89      8.00 o 
   7   4  12       51.49       42.68      7.28 o 
   8   4  12      920.46      981.11     36.46 o 
   9   4  12      187.03      206.35     13.51 o 
  -7   5  12      306.12      283.53     17.12 o 
  -6   5  12      607.73      627.05     33.92 o 
  -5   5  12      496.03      487.16     26.75 o 
  -4   5  12      403.78      392.77     21.93 o 
  -3   5  12     3513.78     3991.14    201.70 o 
  -2   5  12      601.26      619.50     23.29 o 
  -1   5  12      489.82      454.35     17.43 o 
   0   5  12     1197.14     1278.92     66.02 o 
   1   5  12      294.61      284.99     11.50 o 
   2   5  12       86.99       78.13      6.00 o 
   3   5  12      412.39      419.93     16.30 o 
   4   5  12      845.19      892.43     33.02 o 
   5   5  12     1107.59     1157.97     44.79 o 
   6   5  12      424.78      459.51     25.47 o 
   7   5  12     1481.32     1582.11     61.72 o 
  -5   6  12      383.49      403.49     23.68 o 
  -4   6  12     1103.91     1170.23     61.13 o 
  -3   6  12      546.00      554.37     30.43 o 
  -2   6  12      311.18      307.77     12.65 o 
  -1   6  12      478.65      498.01     27.14 o 
   0   6  12      225.20      227.31     13.92 o 
   1   6  12     1230.61     1361.23     70.36 o 
   2   6  12     1394.08     1580.26     81.52 o 
   3   6  12      366.93      336.11     19.54 o 
   4   6  12      509.86      496.63     27.79 o 
   5   6  12      271.20      277.09     17.26 o 
  -5  -6  13      266.87      232.91     10.13 o 
  -4  -6  13      276.27      261.62     15.95 o 
  -3  -6  13      415.57      345.51     19.73 o 
  -2  -6  13      785.77      768.46     40.48 o 
  -1  -6  13      486.83      455.45     24.89 o 
   0  -6  13      544.93      568.82     30.43 o 
   1  -6  13      398.16      389.93     21.38 o 
   4  -6  13      628.88      668.64     36.39 o 
  -7  -5  13     1115.04     1136.46     41.79 o 
  -6  -5  13      193.48      201.96      9.02 o 
  -5  -5  13      227.80      208.08      8.97 o 
  -4  -5  13      998.66      990.42     36.30 o 
  -3  -5  13      369.80      338.78     25.37 o 
  -2  -5  13      170.76      165.37     18.22 o 
  -1  -5  13      799.61      744.50     43.36 o 
   0  -5  13       65.55       51.06      4.21 o 
   1  -5  13      328.47      295.68     16.46 o 
   2  -5  13      547.34      559.78     21.09 o 
   3  -5  13      732.68      767.86     40.82 o 
   4  -5  13      595.95      604.90     32.56 o 
   5  -5  13      386.06      374.61     21.35 o 
   6  -5  13      505.56      553.89     30.67 o 
   7  -5  13       16.52       20.60      2.66 o 
  -8  -4  13      771.65      809.36     30.28 o 
  -7  -4  13      249.78      250.17     22.82 o 
  -6  -4  13      701.96      711.39     26.53 o 
  -5  -4  13     1347.30     1339.93     48.59 o 
  -4  -4  13      759.48      723.50     26.75 o 
  -3  -4  13     1218.87     1178.91     42.72 o 
  -2  -4  13      534.29      545.60     20.35 o 
  -1  -4  13     1689.03     1639.83     58.93 o 
   0  -4  13     1256.96     1195.25     43.22 o 
   1  -4  13      209.84      187.80      6.67 o 
   2  -4  13      121.24      114.27      4.19 o 
   3  -4  13      191.83      179.79      7.76 o 
   4  -4  13     1155.89     1152.73     59.75 o 
   5  -4  13      724.15      765.19     40.55 o 
   6  -4  13      490.98      481.79     26.46 o 
   8  -4  13      139.76      112.07      8.62 o 
  -9  -3  13      550.16      550.82     20.98 o 
  -8  -3  13      417.62      421.97     17.12 o 
  -7  -3  13     1276.56     1326.28     48.13 o 
  -6  -3  13      129.32      117.95      8.00 o 
  -5  -3  13     2203.11     2154.88     77.26 o 
  -4  -3  13     1906.87     1955.27     89.70 o 
  -3  -3  13      195.14      194.66      8.02 o 
  -2  -3  13      694.73      645.83     23.79 o 
  -1  -3  13     1091.31     1018.18     51.99 o 
   0  -3  13     4760.35     4584.79    162.88 o 
   1  -3  13     2453.93     2532.73     73.85 o 
   2  -3  13      624.11      643.25     19.35 o 
   3  -3  13     3530.13     3589.10    104.37 o 
   4  -3  13     1133.92     1109.81     32.83 o 
   5  -3  13      121.57      118.85      5.42 o 
   6  -3  13       50.19       39.63      4.02 o 
   7  -3  13      187.87      180.54     11.65 o 
   8  -3  13     1088.21     1120.58     58.44 o 
   9  -3  13      241.22      223.05     14.16 o 
 -10  -2  13      284.54      295.92     17.24 o 
  -9  -2  13      635.81      667.58     24.99 o 
  -8  -2  13     1951.95     1992.78     71.66 o 
  -7  -2  13      620.91      596.37     22.24 o 
  -6  -2  13      157.12      137.91      5.99 o 
  -5  -2  13      683.01      639.70     23.69 o 
  -4  -2  13     3876.59     3900.87    138.90 o 
  -3  -2  13     1918.06     1905.32     68.28 o 
  -2  -2  13      138.24      121.63      7.20 o 
  -1  -2  13     5572.72     5343.13    189.86 o 
   0  -2  13     1423.22     1357.61     40.03 o 
   1  -2  13      172.18      150.40      5.08 o 
   2  -2  13      313.91      305.35      9.94 o 
   3  -2  13     1526.16     1530.56     44.90 o 
   4  -2  13     2480.86     2510.04     73.22 o 
   5  -2  13      546.96      574.85     17.46 o 
   6  -2  13      386.36      371.75     14.36 o 
   7  -2  13     2645.94     2845.78    101.86 o 
   8  -2  13      296.10      281.80     11.48 o 
   9  -2  13       90.27       96.24      7.51 o 
  10  -2  13      113.58       98.32      8.16 o 
 -11  -1  13      214.65      173.83     11.43 o 
 -10  -1  13      454.38      494.18     26.99 o 
  -9  -1  13      627.64      617.15     32.81 o 
  -8  -1  13      459.64      429.93     23.31 o 
  -7  -1  13     2022.41     2097.98     75.19 o 
  -6  -1  13       23.03       25.30      2.53 o 
  -5  -1  13      557.77      513.01     19.17 o 
  -4  -1  13     3703.03     3639.81    122.66 o 
  -3  -1  13      253.42      222.90      8.40 o 
  -2  -1  13       34.61       30.82      3.76 o 
  -1  -1  13     2395.59     2343.18     68.15 o 
   0  -1  13     5725.53     5653.00    200.66 o 
   1  -1  13     1804.00     1858.40     66.45 o 
   2  -1  13       90.36       84.26      3.16 o 
   3  -1  13     3816.56     3919.57    139.39 o 
   4  -1  13      633.58      674.43     20.28 o 
   5  -1  13      284.42      274.58      8.75 o 
   6  -1  13     1238.84     1348.50     39.79 o 
   7  -1  13      101.44       96.58     21.05 o 
   8  -1  13     1740.04     1845.95     66.61 o 
   9  -1  13       15.15       13.08      1.96 o 
  10  -1  13      241.03      222.46     19.17 o 
 -10   0  13       17.60       15.16      2.78 o 
  -9   0  13       25.68       29.73      2.50 o 
  -8   0  13     1081.73     1105.35     56.73 o 
  -7   0  13        4.88        8.64      1.47 o 
  -6   0  13      938.01      957.37     28.38 o 
  -5   0  13     3259.68     3284.36     95.45 o 
  -3   0  13     2994.04     3116.60     90.76 o 
  -2   0  13       81.82       82.91      3.05 o 
  -1   0  13     1047.04      963.82     52.34 o 
   1   0  13      100.74      101.56      6.13 o 
   2   0  13        1.17       13.89      3.59 o 
   3   0  13      703.32      665.27     19.92 o 
   4   0  13     5407.94     5747.58    166.60 o 
   5   0  13       46.42       47.79      3.45 o 
   6   0  13        3.92        4.24      1.12 o 
   7   0  13     3151.10     3130.09    128.05 o 
   8   0  13       86.06       78.90      4.30 o 
   9   0  13       75.49       65.95      3.98 o 
  10   0  13     1528.29     1612.72     58.66 o 
 -11   1  13      223.90      203.88     13.29 o 
 -10   1  13      452.13      472.13     25.78 o 
  -9   1  13      601.64      603.04     22.56 o 
  -8   1  13      459.89      435.71     16.68 o 
  -7   1  13     1941.00     2055.39    104.20 o 
  -6   1  13       18.61       14.28      2.18 o 
  -5   1  13      572.96      533.08     16.18 o 
  -4   1  13     3686.49     3716.73    107.91 o 
  -3   1  13      253.11      198.74     23.16 o 
  -2   1  13       30.34       26.27      1.77 o 
  -1   1  13     2393.37     2393.75     69.89 o 
   0   1  13     5835.91     6007.41    301.52 o 
   1   1  13     1891.85     1938.43     56.53 o 
   2   1  13       88.51       88.48      3.24 o 
   3   1  13     3952.77     4167.16    120.90 o 
   4   1  13      626.47      676.84     20.31 o 
   5   1  13      294.13      295.74      9.62 o 
   6   1  13     1216.40     1272.34     46.08 o 
   7   1  13      103.16       72.18      4.42 o 
   8   1  13     1720.67     1793.16     64.64 o 
   9   1  13       14.82       11.33      3.11 o 
  10   1  13      252.60      235.57     11.28 o 
 -10   2  13      283.78      273.58     16.58 o 
  -9   2  13      650.51      673.12     35.98 o 
  -8   2  13     1918.37     2070.16    105.36 o 
  -7   2  13      637.08      676.28     33.48 o 
  -6   2  13      147.53      144.81      6.25 o 
  -5   2  13      677.20      633.65     19.04 o 
  -4   2  13     3873.60     3826.27    111.11 o 
  -3   2  13     1897.11     1943.88     56.81 o 
  -2   2  13      131.47      122.54     10.02 o 
  -1   2  13     5631.18     5699.25    165.22 o 
   0   2  13     1452.41     1513.80     54.39 o 
   1   2  13      155.66      162.05      6.77 o 
   2   2  13      319.62      321.83     14.36 o 
   3   2  13     1519.10     1580.94     46.32 o 
   4   2  13     2517.94     2589.48     75.46 o 
   5   2  13      545.35      552.51     16.77 o 
   6   2  13      397.78      387.48     12.14 o 
   7   2  13     2595.80     2732.04     97.89 o 
   8   2  13      283.28      269.56      9.02 o 
   9   2  13       82.50       79.51      6.54 o 
  10   2  13       94.83       92.53      7.84 o 
 -10   3  13      243.31      223.80     13.95 o 
  -9   3  13      571.36      569.79     31.01 o 
  -8   3  13      412.11      402.09     22.23 o 
  -7   3  13     1289.17     1424.52     73.26 o 
  -6   3  13      137.64      119.55      8.13 o 
  -5   3  13     2200.02     2162.09    109.75 o 
  -4   3  13     1898.87     2016.32     58.94 o 
  -3   3  13      191.96      179.84      6.03 o 
  -2   3  13      673.89      660.52     19.86 o 
  -1   3  13     1136.53     1130.06     33.40 o 
   0   3  13     4669.35     4958.35    176.18 o 
   1   3  13     2434.81     2523.70     90.20 o 
   2   3  13      641.72      665.86     24.60 o 
   3   3  13     3516.70     3521.17    125.53 o 
   4   3  13     1165.09     1148.14     41.73 o 
   5   3  13      121.14      108.47      5.20 o 
   6   3  13       60.22       50.02      3.12 o 
   7   3  13      187.33      169.75      7.64 o 
   8   3  13     1097.17     1145.06     42.10 o 
   9   3  13      239.34      229.88     10.15 o 
  -9   4  13      645.69      684.72     37.21 o 
  -8   4  13      765.84      769.94     40.99 o 
  -7   4  13      237.83      233.03     14.09 o 
  -6   4  13      712.86      697.99     37.38 o 
  -5   4  13     1361.35     1383.72     71.13 o 
  -4   4  13      745.87      678.00     55.91 o 
  -3   4  13     1202.91     1293.45     46.94 o 
  -2   4  13      557.20      607.42     32.27 o 
  -1   4  13     1638.69     1661.80     48.85 o 
   0   4  13     1267.02     1267.43     37.51 o 
   1   4  13      217.22      204.98     10.35 o 
   2   4  13      110.76      104.08      7.05 o 
   3   4  13      185.06      158.26     10.45 o 
   4   4  13     1167.97     1242.55     64.13 o 
   5   4  13      691.66      712.56     26.63 o 
   6   4  13      478.54      482.84     18.67 o 
   7   4  13     1172.96     1158.98     60.50 o 
   8   4  13      146.40      127.80      6.61 o 
  -7   5  13     1122.85     1179.99     61.79 o 
  -6   5  13      195.27      198.99     12.98 o 
  -5   5  13      234.26      199.98     16.00 o 
  -4   5  13      999.61      983.28     51.37 o 
  -3   5  13      360.74      327.70     27.82 o 
  -2   5  13      168.41      146.03     15.70 o 
  -1   5  13      797.40      801.52     29.79 o 
   0   5  13       69.38       71.29      4.78 o 
   1   5  13      294.35      290.90     11.85 o 
   2   5  13      522.50      552.76     20.95 o 
   3   5  13      727.16      718.82     26.95 o 
   4   5  13      590.58      580.52     22.08 o 
   5   5  13      392.86      397.11     17.88 o 
   6   5  13      485.66      470.66     31.04 o 
   7   5  13       18.04       15.56      2.78 o 
  -5   6  13      256.28      253.73     16.17 o 
  -4   6  13      295.36      242.52     20.24 o 
  -3   6  13      418.71      358.00     20.85 o 
  -2   6  13      765.21      888.84     47.23 o 
  -1   6  13      489.39      494.36     24.31 o 
   0   6  13      527.77      583.38     32.73 o 
   1   6  13      389.90      386.39     15.44 o 
   2   6  13       52.75       29.77     13.11 o 
   3   6  13      440.11      445.67     25.37 o 
   4   6  13      623.03      678.26     36.95 o 
  -4  -6  14      418.46      420.41     23.65 o 
  -3  -6  14      720.43      716.46     38.11 o 
  -2  -6  14       87.65       72.68      6.03 o 
  -1  -6  14      525.86      476.34     26.22 o 
   0  -6  14      559.68      525.08     28.40 o 
   1  -6  14      422.38      351.90     19.66 o 
  -7  -5  14      188.44      186.66     12.08 o 
  -6  -5  14      147.50      133.34      6.59 o 
  -5  -5  14      519.93      505.80     19.41 o 
  -4  -5  14      973.54      982.00     36.08 o 
  -3  -5  14     1095.32     1062.59     38.85 o 
  -2  -5  14      350.02      337.94     13.21 o 
  -1  -5  14      857.02      771.95     40.33 o 
   0  -5  14      323.20      280.96     15.79 o 
   1  -5  14      695.89      676.71     35.49 o 
   2  -5  14      300.77      259.32     14.74 o 
   3  -5  14      119.83       95.05      8.09 o 
   5  -5  14      318.17      314.15     18.69 o 
   6  -5  14      517.53      514.30     28.91 o 
  -8  -4  14      289.35      293.26     12.33 o 
  -7  -4  14      707.35      697.60     36.99 o 
  -6  -4  14      270.22      261.03     12.23 o 
  -5  -4  14     1102.50     1037.07     38.06 o 
  -4  -4  14     1265.05     1250.81     45.43 o 
  -3  -4  14       25.02       20.59      1.82 o 
  -2  -4  14      106.92       92.63      4.58 o 
  -1  -4  14      315.11      282.56     14.01 o 
   0  -4  14     2127.67     2133.43     76.47 o 
   1  -4  14      252.81      221.61      7.40 o 
   2  -4  14       79.33       68.31      2.98 o 
   3  -4  14     2033.19     2089.18     75.03 o 
   4  -4  14      991.45     1025.19     53.51 o 
   5  -4  14      541.27      533.86     29.20 o 
   6  -4  14      480.35      529.34     29.05 o 
   7  -4  14        0.57       -0.15      2.83 o 
   8  -4  14      522.60      491.37     27.77 o 
  -9  -3  14      125.69       97.71      5.16 o 
  -8  -3  14      305.09      285.01     11.82 o 
  -7  -3  14       18.45       18.27      3.80 o 
  -6  -3  14      667.84      639.94     23.86 o 
  -5  -3  14     1248.85     1168.09     42.44 o 
  -4  -3  14      650.75      621.24     23.46 o 
  -3  -3  14      303.50      305.01     11.90 o 
  -2  -3  14      408.43      401.44     26.56 o 
  -1  -3  14     2781.08     2704.89     96.53 o 
   0  -3  14     1289.47     1127.57    100.01 o 
   1  -3  14      175.10      147.43      7.50 o 
   2  -3  14      201.02      187.76     12.48 o 
   3  -3  14     1067.46     1020.36     30.28 o 
   4  -3  14      609.16      587.38     17.83 o 
   5  -3  14      308.25      297.31     11.80 o 
   6  -3  14       22.20       16.80      3.27 o 
   7  -3  14     1132.39     1207.86     62.78 o 
   8  -3  14      249.41      251.79     15.49 o 
   9  -3  14      439.01      467.24     26.66 o 
 -10  -2  14       62.33       63.96      5.86 o 
  -9  -2  14      433.49      404.41     15.91 o 
  -8  -2  14      208.10      198.10      8.49 o 
  -7  -2  14      735.06      700.11     31.04 o 
  -6  -2  14      228.80      220.25      9.03 o 
  -5  -2  14     2155.50     2281.77     81.77 o 
  -4  -2  14     1061.62      991.53     40.90 o 
  -3  -2  14     1132.54     1098.43     39.79 o 
  -2  -2  14       47.64       42.62     10.30 o 
  -1  -2  14     2383.74     2228.83     79.69 o 
   0  -2  14     1181.05     1092.48     32.28 o 
   1  -2  14      312.14      313.44      9.80 o 
   2  -2  14      187.96      196.33      6.51 o 
   3  -2  14     3973.91     4134.66    120.08 o 
   4  -2  14     1624.38     1611.83     47.32 o 
   5  -2  14      137.90      132.11      4.78 o 
   6  -2  14      514.95      488.64     19.10 o 
   7  -2  14       24.35       23.58      5.14 o 
   8  -2  14      492.73      493.70     27.29 o 
   9  -2  14       26.74       21.96      3.05 o 
 -10  -1  14       51.25       52.37      5.11 o 
  -9  -1  14      683.43      709.83     37.70 o 
  -8  -1  14     2564.77     2629.50     94.12 o 
  -7  -1  14      356.64      341.25     13.27 o 
  -6  -1  14      271.53      272.22     10.76 o 
  -5  -1  14     1281.10     1248.68     45.31 o 
  -4  -1  14     3422.64     3374.69    120.24 o 
  -3  -1  14     2079.50     2100.36     75.15 o 
  -2  -1  14       81.47       88.67      3.32 o 
  -1  -1  14     3973.44     4082.46    145.00 o 
   0  -1  14     1205.98     1173.78     43.04 o 
   1  -1  14       69.77       65.68      5.05 o 
   2  -1  14     1278.47     1318.01     38.74 o 
   3  -1  14      306.39      281.71     14.08 o 
   4  -1  14     4695.38     5041.01    146.25 o 
   5  -1  14       82.53       81.46      4.03 o 
   6  -1  14     1361.79     1441.56     42.54 o 
   7  -1  14     2652.51     2967.86    106.22 o 
   8  -1  14       20.25       15.61      5.67 o 
   9  -1  14      118.01      101.33      5.28 o 
  10  -1  14      392.91      358.80     14.68 o 
 -10   0  14      534.01      577.95     31.04 o 
  -9   0  14      468.10      484.62     26.12 o 
  -8   0  14      876.26      918.88     47.45 o 
  -7   0  14     1597.19     1652.60     48.48 o 
  -6   0  14       10.79        5.53      2.07 o 
  -5   0  14     1644.92     1554.54     49.39 o 
  -4   0  14     4723.82     5130.24    148.70 o 
  -3   0  14      912.24      876.86     26.02 o 
  -2   0  14       25.86       28.64      2.42 o 
  -1   0  14      208.89      178.78      7.30 o 
   0   0  14     7618.41     5370.70    270.48 o 
   1   0  14      292.20      274.66      8.64 o 
   2   0  14      824.94      841.62     25.00 o 
   3   0  14     4629.17     4866.24    141.17 o 
   4   0  14       23.98       18.20      1.56 o 
   5   0  14        5.88        5.30      1.21 o 
   6   0  14      496.95      493.16     15.19 o 
   7   0  14       51.28       54.29      7.39 o 
   8   0  14     1702.40     1814.34     65.48 o 
   9   0  14      126.34      107.65      5.60 o 
  10   0  14      245.55      248.39     10.75 o 
 -10   1  14       55.46       50.99      5.06 o 
  -9   1  14      669.38      700.95     26.15 o 
  -8   1  14     2512.80     2606.46     99.32 o 
  -7   1  14      363.13      354.73     13.74 o 
  -6   1  14      272.36      301.13     24.57 o 
  -5   1  14     1291.32     1271.77     37.52 o 
  -4   1  14     3361.58     3302.68     95.98 o 
  -3   1  14     2018.02     2213.01     79.17 o 
  -2   1  14       74.85       81.30      3.29 o 
  -1   1  14     3988.00     2911.28    146.81 o 
   0   1  14     1251.39     1172.44     42.38 o 
   1   1  14       82.57       81.21      3.03 o 
   2   1  14     1251.36     1305.73     38.37 o 
   3   1  14      322.53      301.08     12.99 o 
   4   1  14     4602.86     4816.92    139.75 o 
   5   1  14       88.31       81.07      3.28 o 
   6   1  14     1343.19     1351.27     48.99 o 
   7   1  14     2563.48     2735.50     79.95 o 
   8   1  14       22.94       19.42      5.31 o 
   9   1  14      120.73      114.02      5.94 o 
  10   1  14      388.37      355.72     19.37 o 
 -10   2  14       59.60       55.68      5.40 o 
  -9   2  14      436.37      414.56     23.05 o 
  -8   2  14      211.06      169.88     13.24 o 
  -7   2  14      748.25      790.25     41.38 o 
  -6   2  14      241.83      234.12      9.48 o 
  -5   2  14     2139.70     2272.11    117.49 o 
  -4   2  14     1045.22      981.98     33.79 o 
  -3   2  14     1144.83     1112.38     32.84 o 
  -2   2  14       54.83       58.47      5.11 o 
  -1   2  14     2427.66     2458.42     71.84 o 
   0   2  14     1202.75     1229.27     44.43 o 
   1   2  14      302.98      320.86     12.39 o 
   2   2  14      185.22      195.39      8.52 o 
   3   2  14     4027.97     4340.12    154.51 o 
   4   2  14     1644.85     1629.98     58.74 o 
   5   2  14      145.77      134.62      4.90 o 
   6   2  14      498.21      466.82     14.47 o 
   7   2  14       24.17       22.66      2.02 o 
   8   2  14      495.16      476.52     15.01 o 
   9   2  14       28.71       23.23      2.77 o 
  -9   3  14      131.05      111.49      8.57 o 
  -8   3  14      329.53      295.05     17.14 o 
  -7   3  14       15.61        7.19      1.79 o 
  -6   3  14      676.15      704.40     37.26 o 
  -5   3  14     1249.18     1195.22     43.56 o 
  -4   3  14      685.06      623.38     31.87 o 
  -3   3  14      316.97      332.24     10.50 o 
  -2   3  14      432.74      436.16     13.46 o 
  -1   3  14     2813.33     2945.95    105.22 o 
   0   3  14     1288.95     1310.44     47.42 o 
   1   3  14      174.60      164.87     14.10 o 
   2   3  14      206.50      188.02     25.71 o 
   3   3  14     1048.68     1032.60     37.74 o 
   4   3  14      666.87      650.11     24.22 o 
   5   3  14      298.91      274.26     11.04 o 
   6   3  14       26.59       25.67      2.07 o 
   7   3  14     1149.54     1157.28     42.43 o 
   8   3  14      252.80      240.66     10.37 o 
   9   3  14      442.05      445.84     17.85 o 
  -8   4  14      304.98      298.78     17.82 o 
  -7   4  14      719.66      730.96     39.00 o 
  -6   4  14      269.11      277.55     16.37 o 
  -5   4  14     1097.39     1022.16     53.17 o 
  -4   4  14     1263.70     1276.57     65.83 o 
  -3   4  14       30.53       26.57      8.55 o 
  -2   4  14       99.01       88.76      4.90 o 
  -1   4  14      319.17      298.50     10.47 o 
   0   4  14     2168.19     2273.57     66.57 o 
   1   4  14      257.88      249.90     14.45 o 
   2   4  14       85.09       75.83      4.07 o 
   3   4  14     2025.99     2065.46     74.28 o 
   4   4  14      952.45      957.33     49.97 o 
   5   4  14      542.79      531.20     20.34 o 
   6   4  14      479.38      464.39     32.53 o 
   7   4  14        1.08        4.81      3.89 o 
   8   4  14      538.85      531.51     20.78 o 
  -7   5  14      196.81      181.17     12.44 o 
  -6   5  14      138.41      120.79      9.85 o 
  -5   5  14      539.86      528.68     29.20 o 
  -4   5  14      973.87     1033.66     54.04 o 
  -3   5  14     1084.81     1181.42     61.52 o 
  -2   5  14      361.87      380.98     15.08 o 
  -1   5  14      859.50      888.76     46.73 o 
   0   5  14      313.60      321.24     13.04 o 
   1   5  14      714.40      740.51     27.77 o 
   2   5  14      276.45      230.67     15.74 o 
   3   5  14      125.39      115.96      5.87 o 
   4   5  14     1536.82     1603.34     58.20 o 
   5   5  14      314.79      321.00     21.98 o 
   6   5  14      522.40      540.89     21.10 o 
  -4   6  14      404.57      416.42     24.26 o 
  -3   6  14      727.07      788.95     42.30 o 
  -2   6  14       88.40       29.27      4.77 o 
  -1   6  14      531.10      517.49     20.16 o 
   0   6  14      551.19      588.92     22.70 o 
   1   6  14      420.22      392.99     15.91 o 
   2   6  14      862.16      922.45     34.55 o 
   3   6  14      860.12      858.28     32.39 o 
  -3  -6  15      153.63      122.21      9.01 o 
  -2  -6  15      639.60      604.36     32.44 o 
  -1  -6  15      928.15      924.02     48.30 o 
   0  -6  15      194.57      184.05     11.55 o 
   1  -6  15      355.80      315.56     18.09 o 
  -6  -5  15      432.01      423.23     16.75 o 
  -5  -5  15      445.95      450.66     17.55 o 
  -4  -5  15      236.06      209.06     12.65 o 
  -3  -5  15      166.16      152.78      7.18 o 
  -2  -5  15      384.37      343.89     23.90 o 
  -1  -5  15      334.37      314.32     17.58 o 
   0  -5  15      484.25      442.40     24.04 o 
   1  -5  15      341.41      305.00     17.09 o 
   2  -5  15      308.43      291.86     16.44 o 
   3  -5  15     2501.93     2908.04    147.68 o 
   4  -5  15      612.50      590.49     32.22 o 
   5  -5  15      156.56      172.69     12.03 o 
  -8  -4  15      549.18      534.96     20.66 o 
  -7  -4  15       68.99       55.77      3.87 o 
  -6  -4  15       44.31       39.31      2.93 o 
  -5  -4  15     1555.24     1509.79     54.88 o 
  -4  -4  15      516.83      486.91     26.78 o 
  -3  -4  15      599.63      574.64     35.21 o 
  -2  -4  15      168.43      145.71     15.66 o 
  -1  -4  15     2733.58     2728.43    139.83 o 
   0  -4  15      947.08      884.61     32.72 o 
   1  -4  15      201.63      185.54      7.81 o 
   2  -4  15      436.09      417.41     13.06 o 
   3  -4  15       14.71       13.64      7.90 o 
   4  -4  15      499.63      469.17     26.10 o 
   5  -4  15     1032.71     1079.35     56.29 o 
   6  -4  15      141.98      138.70     10.00 o 
   7  -4  15     1440.08     1579.46     81.76 o 
  -9  -3  15      329.17      324.01     18.98 o 
  -8  -3  15     1069.53     1081.65     39.74 o 
  -7  -3  15      451.25      424.15     16.45 o 
  -6  -3  15      281.29      258.50     10.72 o 
  -5  -3  15     2495.57     2316.89     83.13 o 
  -4  -3  15     1589.90     1611.28     58.21 o 
  -3  -3  15      108.30      107.18      7.54 o 
  -2  -3  15      446.84      434.62     26.83 o 
  -1  -3  15      606.51      506.70     45.72 o 
   0  -3  15     4603.69     4610.27    163.97 o 
   1  -3  15     1728.48     1840.82     53.98 o 
   2  -3  15      287.36      247.70     11.41 o 
   3  -3  15     1880.83     1868.15     54.77 o 
   4  -3  15      149.31      153.13      5.45 o 
   5  -3  15        3.12        1.60      2.57 o 
   6  -3  15      210.44      208.19     12.98 o 
   7  -3  15       64.97       58.27      6.20 o 
   8  -3  15      210.06      173.18     11.69 o 
  -9  -2  15     1368.36     1463.47     53.17 o 
  -8  -2  15     1052.09     1018.09     37.47 o 
  -7  -2  15       62.11       56.83      3.45 o 
  -6  -2  15      118.06      108.67      5.16 o 
  -5  -2  15      378.63      320.91     13.56 o 
  -4  -2  15     4311.21     4622.83    164.52 o 
  -3  -2  15      478.30      443.45     17.50 o 
  -2  -2  15      335.68      287.68     16.50 o 
  -1  -2  15     3342.79     3238.08    115.41 o 
   0  -2  15     1394.27     1384.04     40.72 o 
   1  -2  15      224.67      225.05      7.60 o 
   2  -2  15     1029.24     1087.75     32.22 o 
   3  -2  15      347.54      267.28     15.13 o 
   4  -2  15     3157.86     3261.74     95.02 o 
   5  -2  15       32.87       28.94      3.05 o 
   6  -2  15      737.72      747.59     27.76 o 
   7  -2  15      696.98      670.98     25.22 o 
   8  -2  15      192.87      182.93     11.72 o 
   9  -2  15      235.88      231.50     14.87 o 
 -10  -1  15      121.93      124.44      9.15 o 
  -9  -1  15     1060.24     1001.71     52.27 o 
  -8  -1  15      818.95      771.76     28.66 o 
  -7  -1  15      911.62      932.53     34.16 o 
  -6  -1  15        5.41        2.47      1.84 o 
  -5  -1  15     2769.09     2862.52    102.24 o 
  -4  -1  15     1095.70     1010.13     36.73 o 
  -3  -1  15      178.43      163.81      9.04 o 
  -2  -1  15      337.81      334.34     12.88 o 
  -1  -1  15      720.99      646.28     26.80 o 
   0  -1  15     3179.53     3089.71    155.55 o 
   1  -1  15      161.85      155.04      8.19 o 
   2  -1  15      343.62      322.00     10.16 o 
   3  -1  15     5226.76     5590.39    162.09 o 
   4  -1  15      262.13      273.51      9.24 o 
   5  -1  15      268.49      260.80      9.17 o 
   6  -1  15     1174.94     1243.94     36.94 o 
   7  -1  15        0.07        3.77      1.34 o 
   8  -1  15      604.11      595.96     22.63 o 
   9  -1  15      137.13      129.07      6.59 o 
  -9   0  15      429.38      383.44     21.28 o 
  -8   0  15     2135.76     2014.09    102.70 o 
  -7   0  15        9.64       10.31      2.42 o 
  -6   0  15        9.09       17.96      5.76 o 
  -5   0  15     1400.80     1325.26     46.34 o 
  -4   0  15     1247.97     1169.41     34.49 o 
  -3   0  15        4.84        4.23      4.66 o 
  -2   0  15      179.68      166.23      5.60 o 
  -1   0  15     6262.52     6871.59    243.72 o 
   1   0  15      723.37      670.44     20.10 o 
   2   0  15     1066.63     1130.23     33.37 o 
   3   0  15       28.70       21.46      1.92 o 
   4   0  15      774.03      761.37     27.99 o 
   5   0  15      716.19      752.58     27.77 o 
   6   0  15      128.40      119.94      4.87 o 
   7   0  15     3625.03     3789.70    146.09 o 
   8   0  15      171.39      158.84      7.47 o 
   9   0  15      747.24      701.52     31.49 o 
  10   0  15     1115.72     1074.63     56.24 o 
  -9   1  15     1054.12     1079.34     63.36 o 
  -8   1  15      872.19      884.55     32.52 o 
  -7   1  15      915.69      998.10     36.49 o 
  -6   1  15        5.04        3.99      1.55 o 
  -5   1  15     2848.13     3039.23     88.52 o 
  -4   1  15     1106.93     1022.07     32.27 o 
  -3   1  15      178.65      142.57     16.80 o 
  -2   1  15      328.99      330.64     15.41 o 
   0   1  15     3301.86     3353.69    119.52 o 
   1   1  15      165.86      153.26      5.21 o 
   2   1  15      333.53      305.20      9.59 o 
   3   1  15     5101.62     5233.56    151.77 o 
   4   1  15      265.99      264.50      8.57 o 
   5   1  15      271.63      245.36      8.05 o 
   6   1  15     1143.59     1147.67     41.90 o 
   7   1  15        0.09        2.73      1.23 o 
   8   1  15      613.14      593.98     18.37 o 
   9   1  15      134.38      116.13     11.92 o 
  -9   2  15     1378.20     1583.60     81.44 o 
  -8   2  15     1049.79     1109.03     57.45 o 
  -7   2  15       66.66       55.91      3.90 o 
  -6   2  15      105.22      107.11      7.38 o 
  -5   2  15      370.71      327.53     12.04 o 
  -4   2  15     4383.54     4705.63    236.75 o 
  -3   2  15      489.48      476.92     14.61 o 
  -2   2  15      317.19      298.85      9.66 o 
  -1   2  15     3254.29     3258.09    116.17 o 
   0   2  15     1384.77     1432.91     51.71 o 
   1   2  15      221.10      229.52      9.25 o 
   2   2  15      992.28     1025.33     37.39 o 
   3   2  15      354.37      316.68     23.67 o 
   4   2  15     3128.59     3214.90    168.49 o 
   5   2  15       36.30       41.39      2.76 o 
   6   2  15      736.55      749.19     27.91 o 
   7   2  15      667.88      655.43     24.70 o 
   8   2  15      183.66      167.86      9.50 o 
   9   2  15      225.54      197.75     20.93 o 
  -9   3  15      333.16      335.82     19.56 o 
  -8   3  15     1075.88     1145.69     59.63 o 
  -7   3  15      454.35      474.02     25.95 o 
  -6   3  15      290.64      247.07     18.47 o 
  -5   3  15     2477.06     2533.43    128.51 o 
  -4   3  15     1562.80     1609.97     67.63 o 
  -3   3  15      119.75      117.15      5.38 o 
  -2   3  15      445.28      459.58     23.41 o 
  -1   3  15      588.40      561.39     17.27 o 
   0   3  15     4518.91     4791.71    139.19 o 
   1   3  15     1752.24     1867.41     67.18 o 
   2   3  15      298.15      282.27     11.30 o 
   3   3  15     1898.67     1969.88     70.89 o 
   4   3  15      139.65      136.21      6.30 o 
   5   3  15        2.72        1.14      1.37 o 
   6   3  15      212.02      195.97      8.57 o 
   7   3  15       69.18       70.68     11.79 o 
   8   3  15      215.13      203.42      9.60 o 
  -8   4  15      536.64      508.18     28.06 o 
  -7   4  15       75.65       62.51      6.15 o 
  -6   4  15       50.84       51.33      4.89 o 
  -5   4  15     1563.68     1541.28     79.17 o 
  -4   4  15      492.58      443.49     24.31 o 
  -3   4  15      606.00      597.53     22.59 o 
  -2   4  15      187.07      167.12      7.48 o 
  -1   4  15     2797.42     3021.75    153.11 o 
   0   4  15      930.27      925.56     52.60 o 
   1   4  15      209.96      203.65      9.58 o 
   2   4  15      455.18      438.55     20.34 o 
   3   4  15       15.65       22.52      4.84 o 
   4   4  15      488.37      488.92     18.79 o 
   5   4  15     1047.60     1113.84     40.94 o 
   6   4  15      148.51      147.48      7.20 o 
   7   4  15     1500.19     1588.38     57.95 o 
  -6   5  15      416.12      423.59     24.31 o 
  -5   5  15      437.42      452.30     25.25 o 
  -4   5  15      230.05      161.97     19.61 o 
  -3   5  15      173.41      156.93     10.43 o 
  -2   5  15      387.06      366.13     22.37 o 
  -1   5  15      337.16      336.41     13.64 o 
   0   5  15      530.12      537.73     20.65 o 
   1   5  15      323.08      323.58     13.26 o 
   2   5  15      309.41      298.69     12.28 o 
   3   5  15     2527.06     2893.66    131.33 o 
   4   5  15      602.78      633.38     24.09 o 
   5   5  15      163.62      164.44     12.01 o 
  -3   6  15      148.45      104.71      8.57 o 
  -2   6  15      631.08      728.18     39.51 o 
  -1   6  15      919.58      996.05     37.16 o 
   0   6  15      188.56      177.56     13.92 o 
   1   6  15      351.36      338.80     15.23 o 
   2   6  15      432.00      412.35     16.79 o 
  -5  -5  16       89.45       91.57      5.27 o 
  -4  -5  16      918.79      915.95     33.89 o 
  -3  -5  16      205.42      171.51      7.82 o 
  -2  -5  16      374.41      339.99     15.19 o 
  -1  -5  16     1090.94     1003.72     52.05 o 
   0  -5  16      528.41      510.99     27.50 o 
   1  -5  16      105.87       86.02      6.29 o 
   2  -5  16      931.84      946.14     49.07 o 
   3  -5  16      297.82      233.75     14.77 o 
   4  -5  16      769.56      755.49     40.55 o 
   5  -5  16      119.74      131.75     10.36 o 
  -7  -4  16      258.81      248.43     10.64 o 
  -6  -4  16      146.80      130.19      7.46 o 
  -5  -4  16     1734.64     1739.11     62.87 o 
  -4  -4  16      594.11      541.64     22.73 o 
  -3  -4  16      185.43      171.45      7.60 o 
  -2  -4  16      751.67      721.26     26.76 o 
  -1  -4  16      346.52      309.14     14.66 o 
   0  -4  16     1582.79     1524.87     55.06 o 
   1  -4  16      500.22      497.04     18.80 o 
   2  -4  16      353.26      334.85     10.86 o 
   3  -4  16     1516.62     1612.92     58.35 o 
   4  -4  16     1461.09     1609.68     82.70 o 
   5  -4  16      251.41      234.45     14.45 o 
   6  -4  16      516.40      518.25     28.71 o 
   7  -4  16       67.54       42.10      5.59 o 
  -8  -3  16      403.24      378.45     15.26 o 
  -7  -3  16      122.98      121.02      5.91 o 
  -6  -3  16     1035.33     1025.20     37.61 o 
  -5  -3  16     1558.60     1456.73     63.78 o 
  -4  -3  16     1699.77     1736.52     62.67 o 
  -3  -3  16      181.39      189.63      8.05 o 
  -2  -3  16       75.90       70.02      3.96 o 
  -1  -3  16     4727.67     4970.28    176.83 o 
   0  -3  16      555.13      464.10     28.14 o 
   1  -3  16      130.07      110.42      5.60 o 
   2  -3  16     1038.26     1017.32     30.31 o 
   3  -3  16       49.11       43.68      2.36 o 
   4  -3  16      690.68      686.71     20.84 o 
   5  -3  16      234.44      228.77      9.64 o 
   6  -3  16      589.52      597.22     32.37 o 
   7  -3  16     1083.44     1185.63     61.76 o 
   8  -3  16      608.47      643.25     35.40 o 
  -9  -2  16      362.01      339.70     19.71 o 
  -8  -2  16     1535.38     1548.71     56.22 o 
  -7  -2  16      241.91      214.22     10.62 o 
  -6  -2  16       95.99       94.30     10.42 o 
  -5  -2  16     3405.31     3723.38    134.36 o 
  -4  -2  16      322.49      281.49     16.15 o 
  -3  -2  16       25.32       12.53      1.89 o 
  -2  -2  16     2326.24     2329.26     83.41 o 
  -1  -2  16     1589.17     1461.23     52.70 o 
   0  -2  16     1334.49     1343.67     48.52 o 
   1  -2  16       89.10       84.22      3.32 o 
   2  -2  16      676.95      629.72     19.07 o 
   3  -2  16     3891.08     4198.54    122.09 o 
   4  -2  16      306.73      299.92      9.69 o 
   5  -2  16     1169.93     1220.50     44.32 o 
   6  -2  16      355.62      336.47     17.30 o 
   7  -2  16      110.83      103.70      7.36 o 
   8  -2  16      111.32       93.89      7.65 o 
  -9  -1  16     1745.66     1845.17     94.42 o 
  -8  -1  16      763.97      746.51     27.85 o 
  -7  -1  16       29.32       19.83      8.72 o 
  -6  -1  16      587.20      572.64     21.53 o 
  -5  -1  16      989.28      890.21     32.91 o 
  -4  -1  16     1884.83     1870.21     67.22 o 
  -3  -1  16       26.19       19.15      2.60 o 
  -2  -1  16      846.27      851.28     33.45 o 
  -1  -1  16     5382.40     6022.54    302.65 o 
   0  -1  16       75.64       79.41      5.81 o 
   1  -1  16      270.55      265.06      8.55 o 
   3  -1  16      300.55      292.89     11.65 o 
   4  -1  16     1332.57     1366.50     40.35 o 
   5  -1  16      534.00      537.25     16.53 o 
   6  -1  16      974.99      996.46     29.84 o 
   7  -1  16     1545.02     1622.21     65.02 o 
   8  -1  16      180.30      165.96      7.78 o 
   9  -1  16      722.87      698.90     26.60 o 
 -10   0  16       59.38       58.03      5.25 o 
  -9   0  16     1025.24     1058.77     55.18 o 
  -8   0  16      680.12      658.35     34.81 o 
  -7   0  16       22.20       21.96      4.77 o 
  -6   0  16       21.28       23.48      4.60 o 
  -5   0  16     3433.17     3548.42    126.54 o 
  -4   0  16      606.10      588.76     17.83 o 
  -3   0  16       26.84       31.76      2.12 o 
  -2   0  16      250.02      244.09      7.88 o 
  -1   0  16      390.84      357.56     20.63 o 
   0   0  16     4853.77     4952.77    249.08 o 
   1   0  16      475.10      471.26     14.41 o 
   2   0  16      432.89      414.71     12.82 o 
   3   0  16     3069.39     3245.90     94.51 o 
   4   0  16      669.49      645.98     24.04 o 
   5   0  16      138.71      113.96      4.35 o 
   6   0  16     2633.26     2778.82     99.52 o 
   7   0  16       94.87       84.49      5.82 o 
   8   0  16      416.25      410.30     16.25 o 
   9   0  16      181.30      140.91      7.18 o 
  -9   1  16     1719.38     1817.36     92.77 o 
  -8   1  16      732.02      727.19     45.77 o 
  -7   1  16       26.62       24.22      2.06 o 
  -6   1  16      625.67      644.60     24.00 o 
  -5   1  16     1019.84      902.91     54.11 o 
  -4   1  16     1883.00     1918.94     58.10 o 
  -3   1  16       24.51       24.85      1.73 o 
  -2   1  16      831.63      857.00     25.57 o 
  -1   1  16     5395.99     5703.89    165.45 o 
   1   1  16      266.96      250.74     10.02 o 
   2   1  16     1279.39     1376.15     49.77 o 
   3   1  16      286.70      274.06     12.38 o 
   4   1  16     1290.71     1320.68     39.03 o 
   5   1  16      525.83      518.56     16.00 o 
   6   1  16      952.84      958.17     28.73 o 
   7   1  16     1561.38     1597.51     47.26 o 
   8   1  16      173.78      161.89      7.59 o 
   9   1  16      746.27      731.32     39.32 o 
  -9   2  16      364.13      317.62     18.47 o 
  -8   2  16     1540.32     1580.58     81.13 o 
  -7   2  16      243.22      239.22      9.89 o 
  -6   2  16       87.94       79.23      7.31 o 
  -5   2  16     3439.65     3939.23    198.69 o 
  -4   2  16      324.58      266.07     34.50 o 
  -3   2  16       31.90       27.45      1.77 o 
  -2   2  16     2302.28     2466.79     72.05 o 
  -1   2  16     1600.37     1621.39     58.89 o 
   0   2  16     1292.82     1315.39     47.63 o 
   1   2  16       88.88       88.45      4.50 o 
   2   2  16      654.44      622.41     23.21 o 
   3   2  16     3897.91     4193.84    149.49 o 
   4   2  16      325.29      333.03     13.22 o 
   5   2  16     1180.40     1149.75     42.02 o 
   6   2  16      337.78      311.92     12.56 o 
   7   2  16      104.43       95.34     10.14 o 
   8   2  16      108.62      101.32      8.35 o 
  -8   3  16      418.79      364.61     21.11 o 
  -7   3  16      126.53      118.85      8.47 o 
  -6   3  16     1018.09     1095.33     56.87 o 
  -5   3  16     1533.24     1381.23     70.98 o 
  -4   3  16     1714.15     1772.63     63.87 o 
  -3   3  16      185.92      186.10      7.94 o 
  -2   3  16       58.76       54.06      2.87 o 
  -1   3  16     4647.78     5082.28    180.89 o 
   0   3  16      549.60      542.62     16.94 o 
   1   3  16      130.44      131.98      6.15 o 
   2   3  16     1060.96     1051.07     38.49 o 
   3   3  16       57.88       62.79      3.74 o 
   4   3  16      715.58      749.26     27.97 o 
   5   3  16      243.92      235.81      9.98 o 
   6   3  16      607.46      602.97     24.02 o 
   7   3  16     1093.81     1096.62     40.54 o 
   8   3  16      608.11      624.98     24.00 o 
  -7   4  16      253.03      249.20     15.64 o 
  -6   4  16      143.59      130.64      9.22 o 
  -5   4  16     1699.51     1755.86     90.04 o 
  -4   4  16      585.74      572.14     30.84 o 
  -3   4  16      192.28      179.14      7.91 o 
  -2   4  16      729.50      806.50     42.63 o 
  -1   4  16      350.65      345.06     11.23 o 
   0   4  16     1600.48     1670.09     49.30 o 
   1   4  16      502.38      503.85     19.25 o 
   2   4  16      376.74      363.49     14.36 o 
   3   4  16     1482.55     1541.59     74.23 o 
   4   4  16     1428.65     1612.46     68.15 o 
   5   4  16      237.41      220.31     13.51 o 
   6   4  16      518.79      479.33     31.12 o 
   7   4  16       69.64       71.19     12.04 o 
  -5   5  16       99.89       76.07      8.93 o 
  -4   5  16      932.02      986.24     51.91 o 
  -3   5  16      203.31      187.82     12.23 o 
  -2   5  16      386.69      391.99     17.72 o 
  -1   5  16     1093.88     1202.47     44.21 o 
   0   5  16      512.16      550.69     21.27 o 
   1   5  16      118.95       99.36      8.01 o 
   2   5  16      929.12      931.16     49.07 o 
   3   5  16      302.43      273.63     14.72 o 
   4   5  16      757.12      795.10     29.95 o 
   5   5  16      115.59       99.87      5.70 o 
  -4  -5  17      363.48      378.61     15.21 o 
  -3  -5  17      558.47      545.38     20.87 o 
  -2  -5  17     1112.88     1031.86     43.82 o 
  -1  -5  17       41.09       35.08      3.87 o 
   0  -5  17      126.96       93.23      7.17 o 
   1  -5  17      423.06      376.45     20.94 o 
   2  -5  17      998.28      961.18     49.95 o 
   3  -5  17     1689.80     1769.98     91.08 o 
   4  -5  17      325.45      307.30     18.79 o 
  -6  -4  17      595.33      543.37     20.92 o 
  -5  -4  17       59.87       45.57      4.89 o 
  -4  -4  17      676.95      637.36     23.97 o 
  -3  -4  17      156.19      144.70     20.17 o 
  -2  -4  17      404.71      384.12     31.56 o 
  -1  -4  17     1654.18     1633.07     59.03 o 
   0  -4  17      667.89      663.26     24.72 o 
   1  -4  17      493.77      460.58     22.06 o 
   2  -4  17     1154.74     1162.69     42.55 o 
   3  -4  17      139.34      116.93      5.88 o 
   4  -4  17       61.47       45.56      5.11 o 
   5  -4  17      421.60      439.20     24.74 o 
   6  -4  17      845.55      839.25     44.86 o 
  -8  -3  17     1244.44     1288.02     47.23 o 
  -7  -3  17       33.42       32.77      4.06 o 
  -5  -3  17     3454.00     3581.93    146.42 o 
  -4  -3  17      566.01      555.00     22.30 o 
  -3  -3  17       19.88       18.57      7.01 o 
  -2  -3  17      581.90      541.33     23.80 o 
  -1  -3  17      229.14      125.33     10.78 o 
   0  -3  17      864.25      805.27     29.66 o 
   1  -3  17      334.65      306.66     11.08 o 
   2  -3  17      283.99      248.04     14.09 o 
   3  -3  17      467.97      471.50     14.69 o 
   4  -3  17      435.52      415.19     13.19 o 
   5  -3  17      813.49      880.90     46.41 o 
   6  -3  17      413.08      415.31     23.44 o 
   7  -3  17      111.19      100.11      8.84 o 
  -8  -2  17      255.84      233.05      9.96 o 
  -7  -2  17      383.42      394.86     15.54 o 
  -6  -2  17      556.37      576.91     21.93 o 
  -5  -2  17       43.24       24.22      3.43 o 
  -4  -2  17     2179.00     2325.86     83.49 o 
  -3  -2  17      673.72      658.78     24.50 o 
  -2  -2  17      490.56      401.64     17.14 o 
  -1  -2  17     2132.23     2140.40     76.81 o 
   0  -2  17       57.02       47.12      7.00 o 
   1  -2  17      634.42      623.61     18.97 o 
   2  -2  17      553.25      528.98     16.35 o 
   3  -2  17      336.22      284.88     15.51 o 
   4  -2  17      458.09      453.05     14.16 o 
   5  -2  17       24.64       19.66      2.15 o 
   6  -2  17      948.15      947.74     35.06 o 
   7  -2  17      417.70      382.79     15.20 o 
   8  -2  17      438.25      449.35     25.59 o 
  -9  -1  17      380.78      360.47     20.58 o 
  -8  -1  17      642.45      638.12     24.03 o 
  -7  -1  17       37.83       27.61      3.21 o 
  -6  -1  17      233.03      216.35      9.53 o 
  -5  -1  17     3359.20     3602.96    128.61 o 
  -4  -1  17      321.48      291.38     11.77 o 
  -3  -1  17      771.44      767.44     28.29 o 
  -2  -1  17     1947.93     2092.45     75.15 o 
  -1  -1  17        1.06       12.90      4.24 o 
   0  -1  17     1226.65     1304.43     47.28 o 
   1  -1  17      568.80      579.52     21.67 o 
   2  -1  17     2840.07     1710.49     87.13 o 
   3  -1  17     3897.86     4178.09    148.81 o 
   4  -1  17      112.93      101.95      4.05 o 
   5  -1  17     1614.77     1656.71     71.54 o 
   6  -1  17      347.96      331.21     10.78 o 
   7  -1  17      306.29      299.80     12.34 o 
   8  -1  17       61.10       62.34      9.15 o 
  -9   0  17      854.67      908.23     47.67 o 
  -8   0  17       26.62       20.99      3.27 o 
  -7   0  17      892.69     1013.00     37.19 o 
  -6   0  17     1374.54     1437.07     52.07 o 
  -5   0  17      699.13      613.40     22.94 o 
  -4   0  17      399.97      381.43     18.00 o 
  -3   0  17       64.64       70.00      2.93 o 
  -2   0  17     3923.51     4353.42    126.51 o 
  -1   0  17     7667.20     8300.15    294.39 o 
   1   0  17     1503.76     1504.01     44.27 o 
   2   0  17     2875.30     3001.81     87.44 o 
   3   0  17       68.11       60.70      2.81 o 
   4   0  17       25.25       25.41      1.72 o 
   5   0  17      698.34      692.22     21.05 o 
   6   0  17     2506.86     2708.78     79.31 o 
   7   0  17     1384.66     1483.03     53.96 o 
   8   0  17      118.42      107.48      5.89 o 
   9   0  17     1201.01     1243.52     45.76 o 
  -9   1  17      372.00      346.84     19.88 o 
  -8   1  17      665.00      626.28     33.24 o 
  -7   1  17       32.73       31.84      2.62 o 
  -6   1  17      232.47      228.64      7.61 o 
  -5   1  17     3400.01     3806.49    135.63 o 
  -4   1  17      351.53      334.69     16.16 o 
  -3   1  17      772.60      839.37     25.21 o 
  -2   1  17     1909.00     2018.01     59.14 o 
   0   1  17     1268.04     1312.90     47.59 o 
   1   1  17      548.55      553.14     20.76 o 
   2   1  17     2793.73     2874.42    102.82 o 
   3   1  17     3883.97     4146.61    147.83 o 
   4   1  17      107.07      102.61      5.08 o 
   5   1  17     1579.02     1588.85     57.56 o 
   6   1  17      346.71      341.87     11.09 o 
   7   1  17      300.44      283.71      9.49 o 
   8   1  17       60.67       54.79      4.38 o 
  -9   2  17     1797.55     2092.22    107.01 o 
  -8   2  17      259.57      218.79     13.49 o 
  -7   2  17      373.94      418.16     23.07 o 
  -6   2  17      550.36      561.57     21.19 o 
  -5   2  17       46.46       23.54      2.76 o 
  -4   2  17     2175.84     2418.06     70.76 o 
  -3   2  17      667.50      708.04     21.44 o 
  -2   2  17      454.82      437.09     14.12 o 
  -1   2  17     2138.59     2175.92     72.44 o 
   0   2  17       60.14       66.00      4.54 o 
   1   2  17      612.70      621.11     23.24 o 
   2   2  17      525.15      508.37     19.31 o 
   3   2  17      355.10      332.02     19.10 o 
   4   2  17      471.46      458.20     17.67 o 
   5   2  17       26.63       20.81      8.97 o 
   6   2  17      959.45      952.72     35.22 o 
   7   2  17      404.65      367.88     14.79 o 
   8   2  17      426.52      397.66     16.06 o 
  -8   3  17     1232.40     1385.01     71.76 o 
  -7   3  17       33.55       13.78      4.04 o 
  -6   3  17      121.98       77.11      7.00 o 
  -5   3  17     3402.41     3815.10    192.79 o 
  -4   3  17      565.18      568.60     30.67 o 
  -3   3  17       25.55       22.88      1.81 o 
  -2   3  17      611.64      619.79     23.25 o 
  -1   3  17      220.08      191.67      9.47 o 
   0   3  17      874.17      897.25     26.99 o 
   1   3  17      329.92      297.24     11.93 o 
   2   3  17      319.07      317.74     12.73 o 
   3   3  17      489.10      474.04     18.29 o 
   4   3  17      443.46      446.87     17.45 o 
   5   3  17      818.61      829.99     31.03 o 
   6   3  17      408.89      393.07     15.82 o 
   7   3  17      106.64       95.71     12.87 o 
  -6   4  17      580.50      593.30     32.51 o 
  -5   4  17       63.14       49.20      7.21 o 
  -4   4  17      677.70      683.85     36.53 o 
  -3   4  17      155.18      144.69      6.89 o 
  -2   4  17      427.69      444.08     17.29 o 
  -1   4  17     1679.57     1773.40     52.37 o 
   0   4  17      628.49      642.34     19.77 o 
   1   4  17      527.55      518.50     16.28 o 
   2   4  17     1171.97     1205.58     55.16 o 
   3   4  17      126.96      111.80      5.91 o 
   4   4  17       62.34       64.47      6.52 o 
   5   4  17      425.49      432.50     25.38 o 
   6   4  17      840.65      843.85     31.78 o 
  -4   5  17      340.19      363.57     21.16 o 
  -3   5  17      570.81      646.71     35.25 o 
  -2   5  17     1093.82     1123.49     41.50 o 
  -1   5  17       44.19       44.08      6.78 o 
   0   5  17      133.57      117.35      6.24 o 
   1   5  17      420.81      399.86     16.17 o 
   2   5  17      990.89      986.90     36.76 o 
   3   5  17     1683.64     1762.87     85.79 o 
   4   5  17      312.23      315.78     19.08 o 
  -3  -5  18      361.75      347.25     14.18 o 
  -2  -5  18      314.94      276.72     11.57 o 
  -1  -5  18      705.06      640.03     34.26 o 
   0  -5  18      424.85      412.01     22.85 o 
   1  -5  18      764.09      782.63     41.25 o 
   2  -5  18      470.99      434.48     24.02 o 
  -6  -4  18      182.85      161.01     12.32 o 
  -5  -4  18     1373.65     1411.63     51.49 o 
  -4  -4  18      566.09      533.01     20.42 o 
  -3  -4  18      465.93      459.72     22.58 o 
  -2  -4  18      507.41      470.53     18.11 o 
  -1  -4  18     1027.19      979.94     36.04 o 
   0  -4  18      191.37      174.42     11.62 o 
   1  -4  18     1054.30     1080.30     39.57 o 
   2  -4  18      520.06      515.27     19.82 o 
   3  -4  18      802.55      788.39     29.47 o 
   4  -4  18      695.34      730.84     39.12 o 
   5  -4  18      828.82      869.15     46.07 o 
  -7  -3  18      563.17      526.08     20.65 o 
  -6  -3  18     1482.82     1534.38     78.80 o 
  -5  -3  18      141.71       99.78      7.90 o 
  -4  -3  18      431.91      429.19     16.88 o 
  -3  -3  18      646.40      647.88     24.36 o 
  -2  -3  18      597.43      574.21     21.67 o 
  -1  -3  18     1528.04     1561.19     56.50 o 
   0  -3  18      498.65      458.52     17.49 o 
   1  -3  18      882.88      866.78     26.12 o 
   2  -3  18      282.76      286.77      9.46 o 
   3  -3  18      266.21      250.79      9.85 o 
   4  -3  18       44.29       38.39      3.43 o 
   5  -3  18       46.93       48.57      4.99 o 
   6  -3  18     1917.73     2050.82    105.07 o 
  -8  -2  18     1213.81     1364.52     70.65 o 
  -7  -2  18       79.80       75.03      5.02 o 
  -6  -2  18      351.81      338.69     13.58 o 
  -5  -2  18     3064.12     3506.54    125.41 o 
  -4  -2  18       63.94       56.40      4.43 o 
  -3  -2  18      786.04      734.16     27.24 o 
  -2  -2  18     1629.67     1607.31     58.06 o 
  -1  -2  18      350.41      313.93     19.11 o 
   0  -2  18      214.37      205.94      8.66 o 
   1  -2  18       12.76        4.46      1.19 o 
   2  -2  18     3372.37     3715.57    132.65 o 
   3  -2  18     1817.27     1928.04     69.46 o 
   4  -2  18       65.65       62.81      2.98 o 
   5  -2  18     1851.18     1969.67     58.00 o 
   6  -2  18       73.98       59.12      3.93 o 
   7  -2  18      116.68      105.81      8.38 o 
  -8  -1  18       57.18       50.18      3.67 o 
  -7  -1  18      123.44      124.99      6.17 o 
  -6  -1  18      790.65      808.71     30.08 o 
  -5  -1  18      234.92      193.49      9.93 o 
  -4  -1  18      894.37      934.77     34.33 o 
  -3  -1  18      219.97      181.90      9.15 o 
  -2  -1  18     1106.62     1085.31     39.61 o 
  -1  -1  18     2627.91     2927.19    104.75 o 
   0  -1  18       90.38       85.03      4.60 o 
   1  -1  18     2171.85     2244.76     65.70 o 
   2  -1  18     1008.95     1041.51     53.92 o 
   3  -1  18      214.71      198.93      6.93 o 
   4  -1  18       66.88       66.57      3.42 o 
   5  -1  18       48.05       48.84      2.57 o 
   6  -1  18     1536.29     1687.12     49.91 o 
   7  -1  18      108.84       90.49     18.81 o 
   8  -1  18        0.53        5.39      1.74 o 
  -9   0  18      155.82      145.17     10.19 o 
  -8   0  18      196.82      184.39     11.81 o 
  -7   0  18       12.14        5.80      1.49 o 
  -6   0  18      611.44      588.28     22.15 o 
  -5   0  18     1667.91     1712.65     87.50 o 
  -4   0  18      244.90      221.67     19.49 o 
  -3   0  18      464.61      452.76     19.51 o 
  -2   0  18      717.69      752.19     28.30 o 
  -1   0  18      747.06      441.33     23.39 o 
   0   0  18       77.65       81.30      4.17 o 
   1   0  18      677.42      688.44     50.50 o 
   2   0  18     1233.13     1235.67     36.64 o 
   3   0  18      488.45      455.40     14.19 o 
   4   0  18      162.34      158.25      5.74 o 
   5   0  18      997.32     1027.87     30.82 o 
   6   0  18      105.59      105.06      4.44 o 
   7   0  18       10.49       14.29      3.11 o 
   8   0  18       25.10       12.08      4.79 o 
  -8   1  18       56.20       42.08      4.38 o 
  -7   1  18      127.84      129.04      8.96 o 
  -6   1  18      838.19      871.05     32.14 o 
  -5   1  18      230.70      203.69     15.81 o 
  -4   1  18      896.66      945.68     34.61 o 
  -3   1  18      225.74      205.94      7.24 o 
  -2   1  18     1107.98     1132.77     33.93 o 
  -1   1  18     2636.51     2930.11     85.48 o 
   0   1  18       91.62       87.20      4.40 o 
   1   1  18     2143.31     2190.41     78.70 o 
   2   1  18      981.88      987.57     36.26 o 
   3   1  18      210.88      196.57     10.50 o 
   4   1  18       68.49       64.28      4.04 o 
   5   1  18       44.63       41.07      2.90 o 
   6   1  18     1633.21     1791.57     64.87 o 
   7   1  18      109.55       91.19      5.24 o 
   8   1  18        0.79        3.99      2.03 o 
  -8   2  18     1241.23     1401.76     72.49 o 
  -7   2  18       75.62       65.61      5.76 o 
  -6   2  18      345.65      341.86     13.54 o 
  -5   2  18     3100.65     3578.90    104.34 o 
  -4   2  18       70.12       58.30      4.86 o 
  -3   2  18      789.19      818.09     30.21 o 
  -2   2  18     1667.29     1787.40     52.59 o 
  -1   2  18      345.20      353.91     11.39 o 
   0   2  18      225.38      218.25      7.42 o 
   1   2  18       14.96       12.00      4.15 o 
   2   2  18     3418.90     3800.46    135.73 o 
   3   2  18     1842.81     1935.78     69.89 o 
   4   2  18       68.87       66.20      4.00 o 
   5   2  18     1862.18     1969.08     71.19 o 
   6   2  18       64.74       54.03      3.64 o 
   7   2  18      116.51      107.06      5.90 o 
  -7   3  18      574.53      632.52     34.21 o 
  -6   3  18     1441.02     1632.73     84.01 o 
  -5   3  18      145.58      111.73     14.77 o 
  -4   3  18      434.12      440.20     13.89 o 
  -3   3  18      652.80      680.42     25.48 o 
  -2   3  18      593.55      611.82     18.85 o 
  -1   3  18     1535.30     1634.51     48.30 o 
   0   3  18      504.10      500.19     19.18 o 
   1   3  18      916.28      901.43     47.28 o 
   2   3  18      278.26      264.13     10.97 o 
   3   3  18      281.58      278.24     11.56 o 
   4   3  18       40.63       45.92      7.88 o 
   5   3  18       45.97       40.75      9.77 o 
   6   3  18     1875.40     1986.15     72.02 o 
   7   3  18      499.84      496.73     27.79 o 
  -6   4  18      180.54      151.61     10.39 o 
  -5   4  18     1358.14     1563.34     80.77 o 
  -4   4  18      572.08      608.12     32.97 o 
  -3   4  18      480.71      496.89     31.58 o 
  -2   4  18      482.18      485.41     29.72 o 
  -1   4  18     1044.75     1072.97     39.66 o 
   0   4  18      194.75      190.28      6.81 o 
   1   4  18     1065.03     1118.05     33.59 o 
   2   4  18      465.25      468.86     22.69 o 
   3   4  18      774.22      781.64     29.41 o 
   4   4  18      699.17      740.11     28.05 o 
   5   4  18      842.82      877.46     33.02 o 
  -3   5  18      352.10      365.00     21.43 o 
  -2   5  18      325.04      312.83     13.38 o 
  -1   5  18      715.06      744.99     28.34 o 
   0   5  18      420.04      429.20     17.26 o 
   1   5  18      762.59      813.37     30.71 o 
   2   5  18      473.73      408.19     16.69 o 
  -5  -4  19       87.55       65.64      4.52 o 
  -4  -4  19      113.34       99.72      8.29 o 
  -3  -4  19      178.09      154.09     10.65 o 
  -2  -4  19     1161.90     1236.64     45.32 o 
  -1  -4  19      952.87      950.93     35.16 o 
   0  -4  19      278.40      267.11     15.79 o 
   1  -4  19      860.61      869.67     32.29 o 
   2  -4  19      246.75      234.72     14.19 o 
   3  -4  19      171.73      153.10      7.32 o 
   4  -4  19       10.56        5.01      1.57 o 
  -6  -3  19      122.65      115.11      6.10 o 
  -5  -3  19     1988.61     2280.29     82.25 o 
  -4  -3  19      365.48      381.17     15.15 o 
  -3  -3  19      402.77      387.07     24.17 o 
  -2  -3  19      371.37      313.00     12.49 o 
  -1  -3  19      277.82      249.88     10.44 o 
   0  -3  19        8.73        4.13      1.22 o 
   1  -3  19      383.88      355.42     13.95 o 
   2  -3  19      951.16      973.26     29.26 o 
   3  -3  19      227.27      209.02      7.35 o 
   4  -3  19      146.51      150.32      5.77 o 
   5  -3  19     2341.07     2619.08    133.35 o 
   6  -3  19      307.91      283.65     17.48 o 
  -7  -2  19      227.49      234.68     11.16 o 
  -6  -2  19      453.42      460.22     17.94 o 
  -5  -2  19       63.73       35.25      4.20 o 
  -4  -2  19       33.78       35.24      2.94 o 
  -3  -2  19      580.92      514.96     22.33 o 
  -2  -2  19      503.08      446.74     17.13 o 
  -1  -2  19     1734.47     1835.18     87.34 o 
   0  -2  19      323.58      321.81     12.85 o 
   1  -2  19     1797.25     1910.65     68.89 o 
   2  -2  19      216.65      190.71      6.82 o 
   3  -2  19      321.93      307.44     10.26 o 
   4  -2  19      197.28      199.90      9.96 o 
   5  -2  19        2.30       -0.58      2.02 o 
   6  -2  19      596.69      633.45     24.15 o 
   7  -2  19      172.61      170.44      8.36 o 
  -8  -1  19      583.18      645.07     24.53 o 
  -7  -1  19       61.11       58.43      3.98 o 
  -6  -1  19      611.97      619.80     23.50 o 
  -5  -1  19     1625.40     1756.63     63.60 o 
  -4  -1  19      159.47      141.18      6.36 o 
  -3  -1  19     2224.38     2370.77     85.13 o 
  -2  -1  19     1669.59     1604.65     76.76 o 
  -1  -1  19       45.62       39.84      3.86 o 
   0  -1  19      175.91      165.73      9.61 o 
   1  -1  19      101.41      108.70      5.50 o 
   2  -1  19     2202.63     2353.00     68.92 o 
   3  -1  19      916.91      953.50     28.64 o 
   4  -1  19        3.16        2.77      3.09 o 
   5  -1  19     1617.13     1711.74     50.61 o 
   6  -1  19      104.89       88.48      4.18 o 
   7  -1  19        1.21        1.97      2.76 o 
  -8   0  19      137.55      136.06      9.39 o 
  -7   0  19     1370.60     1585.56     57.59 o 
  -6   0  19     1669.10     1801.33     65.13 o 
  -5   0  19      331.40      301.57     22.84 o 
  -4   0  19      873.68      969.55     44.77 o 
  -3   0  19      137.38      133.06      6.12 o 
  -2   0  19     3843.83     4397.06    156.77 o 
  -1   0  19     1718.31     1327.38    144.37 o 
   0   0  19       81.54       76.36      9.25 o 
   1   0  19     2634.11     2507.93     90.00 o 
   2   0  19     1319.21     1371.34     49.91 o 
   3   0  19       54.21       61.88      3.68 o 
   4   0  19       20.40       19.71      1.70 o 
   5   0  19       28.69       25.30      3.59 o 
   6   0  19     2056.83     2144.76     63.15 o 
   7   0  19      750.30      748.88     28.34 o 
  -7   1  19       60.42       48.74      5.11 o 
  -6   1  19      604.20      600.09     22.70 o 
  -5   1  19     1667.30     1855.16     66.99 o 
  -4   1  19      156.52      152.08      9.88 o 
  -3   1  19     2174.65     2488.91     72.86 o 
  -1   1  19       52.45       53.48      4.29 o 
   0   1  19      178.64      168.16      5.94 o 
   1   1  19      106.45      114.85      5.66 o 
   2   1  19     2143.28     2291.71     82.45 o 
   3   1  19      891.49      883.55     32.77 o 
   4   1  19        3.71        7.42      2.38 o 
   5   1  19     1688.34     1723.37     62.51 o 
   6   1  19      115.79      102.85      8.04 o 
   7   1  19        1.33        2.83      1.82 o 
  -7   2  19      209.47      245.95     14.84 o 
  -6   2  19      440.07      446.94     17.37 o 
  -5   2  19       65.72       47.09      3.92 o 
  -4   2  19       33.21       29.32      2.07 o 
  -3   2  19      589.44      597.21     22.52 o 
  -2   2  19      460.78      455.21     17.56 o 
  -1   2  19     1687.89     1793.13     52.84 o 
   0   2  19      315.35      318.66     10.36 o 
   1   2  19     1807.89     1878.49     67.83 o 
   2   2  19      194.32      187.20      8.52 o 
   3   2  19      313.63      309.67     15.46 o 
   4   2  19      196.45      183.62     19.33 o 
   5   2  19        2.65        2.57      1.43 o 
   6   2  19      582.58      604.05     23.28 o 
   7   2  19      166.87      161.89      7.92 o 
  -6   3  19      129.82       98.49     13.00 o 
  -5   3  19     1993.94     2390.63    121.88 o 
  -4   3  19      368.11      376.18     15.10 o 
  -3   3  19      424.39      434.33     13.84 o 
  -2   3  19      362.65      355.33     15.51 o 
  -1   3  19      284.08      296.95      9.86 o 
   0   3  19        6.81        7.54      3.32 o 
   1   3  19      390.33      386.02     15.39 o 
   2   3  19      974.54     1002.89     37.11 o 
   3   3  19      237.63      223.57      9.73 o 
   4   3  19      136.58      132.12      9.15 o 
   5   3  19     2347.95     2466.52     89.04 o 
   6   3  19      304.73      278.53     12.16 o 
  -5   4  19       90.13       51.23      7.70 o 
  -4   4  19      119.42      102.99      8.38 o 
  -3   4  19      171.95      160.93      8.30 o 
  -2   4  19     1206.82     1334.89     48.96 o 
  -1   4  19      970.32     1022.52     37.90 o 
   0   4  19      282.27      278.94     10.89 o 
   1   4  19      879.16      894.93     27.23 o 
   2   4  19      251.03      246.09     18.62 o 
   3   4  19      162.72      161.44     11.35 o 
   4   4  19        7.49        5.59      2.08 o 
   0   5  19       26.95       11.77      3.63 o 
  -3  -4  20      808.44      850.81     31.84 o 
  -2  -4  20      263.21      228.43      9.99 o 
  -1  -4  20      229.63      197.06      9.03 o 
   0  -4  20      337.19      328.56     22.59 o 
   1  -4  20      633.81      600.07     22.92 o 
   2  -4  20     1063.51     1140.26     59.39 o 
   3  -4  20      182.48      166.74      8.06 o 
  -5  -3  20       44.63       34.55      3.31 o 
  -4  -3  20      152.79      159.89      7.58 o 
  -3  -3  20      324.21      308.23     12.52 o 
  -2  -3  20     1690.91     1840.83     66.60 o 
  -1  -3  20      250.05      220.79      9.40 o 
   0  -3  20      143.56      124.89      5.97 o 
   1  -3  20     2177.85     2392.67     86.09 o 
   2  -3  20      111.97       98.32      4.92 o 
   3  -3  20      144.26      127.35      5.14 o 
   4  -3  20      287.36      277.54     16.61 o 
   5  -3  20      242.16      218.98     14.33 o 
  -6  -2  20      532.53      559.23     21.61 o 
  -5  -2  20     1231.45     1302.04     67.47 o 
  -4  -2  20       34.81       31.79      2.73 o 
  -3  -2  20     2593.81     2824.52    101.36 o 
  -2  -2  20      785.59      763.83     28.44 o 
  -1  -2  20      122.91      114.55      5.61 o 
   0  -2  20       32.99       25.43      2.76 o 
   1  -2  20      234.03      190.18     18.22 o 
   2  -2  20     3189.00     3381.00     98.66 o 
   3  -2  20      149.37      132.17      5.28 o 
   4  -2  20       52.39       54.13      4.16 o 
   5  -2  20     2043.17     2205.69     79.65 o 
   6  -2  20       53.47       41.69      3.61 o 
  -7  -1  20     1042.02     1183.19     61.91 o 
  -6  -1  20      864.39      910.36     33.86 o 
  -5  -1  20       86.90       68.68      4.80 o 
  -4  -1  20      317.98      328.57     13.46 o 
  -3  -1  20      323.81      275.76     11.98 o 
  -2  -1  20     1754.65     1830.86    106.43 o 
  -1  -1  20      903.38      978.66     36.11 o 
   0  -1  20       28.66       28.39      3.21 o 
   1  -1  20     2844.63     3051.86     89.17 o 
   2  -1  20      256.70      257.05     10.57 o 
   3  -1  20       11.10        8.96      1.88 o 
   4  -1  20      309.65      286.44      9.67 o 
   5  -1  20       25.18       15.50      2.80 o 
   6  -1  20     1101.64     1097.97     40.57 o 
   7  -1  20        5.72        7.14      2.83 o 
  -7   0  20      324.83      307.38     24.56 o 
  -6   0  20     1040.20     1063.40     39.16 o 
  -5   0  20     1121.82     1178.97     61.11 o 
  -4   0  20      115.56       99.44      5.11 o 
  -3   0  20     2098.52     2357.91     84.88 o 
  -2   0  20      254.80      254.72     14.89 o 
  -1   0  20      168.05      155.12     10.12 o 
   0   0  20      150.07      136.93      6.45 o 
   1   0  20      855.01      837.97     65.90 o 
   2   0  20      238.59      246.59     10.43 o 
   3   0  20      148.75      141.05      6.52 o 
   4   0  20       52.47       47.11      3.25 o 
   5   0  20     2260.11     2363.88     85.17 o 
   6   0  20       65.16       58.97      3.35 o 
   7   0  20      111.48      104.96      5.96 o 
  -6   1  20      895.16      896.06     33.23 o 
  -5   1  20       87.19       68.57     10.10 o 
  -4   1  20      311.49      324.40     13.03 o 
  -3   1  20      313.48      302.34     12.24 o 
  -2   1  20     1773.09     1810.97     65.29 o 
  -1   1  20      872.68      918.62     27.66 o 
   0   1  20       25.29       26.33      1.62 o 
   1   1  20     2846.26     3133.56    112.30 o 
   2   1  20      257.33      263.69     13.19 o 
   3   1  20       14.21        7.70      3.15 o 
   4   1  20      299.36      265.50     11.05 o 
   5   1  20       26.70       22.09      3.22 o 
   6   1  20     1132.94     1130.66     41.84 o 
  -6   2  20      548.86      576.24     21.98 o 
  -5   2  20     1222.23     1326.34     39.49 o 
  -4   2  20       34.99       28.31      2.15 o 
  -3   2  20     2621.97     3008.77     87.95 o 
  -2   2  20      774.13      829.86     25.17 o 
  -1   2  20      119.66      117.04      4.73 o 
   0   2  20       29.27       29.51      2.03 o 
   1   2  20      240.41      238.03     10.30 o 
   2   2  20     3223.34     3531.76    126.44 o 
   3   2  20      150.13      137.70      6.64 o 
   4   2  20       50.58       48.06      5.81 o 
   5   2  20     2079.69     2212.09     79.98 o 
   6   2  20       52.38       45.64     10.27 o 
  -5   3  20       40.95       11.21      3.99 o 
  -4   3  20      153.60      152.42      7.46 o 
  -3   3  20      328.40      331.81     11.04 o 
  -2   3  20     1671.13     1877.75     55.50 o 
  -1   3  20      269.25      249.78      8.65 o 
   0   3  20      135.75      121.40      6.20 o 
   1   3  20     2164.55     2319.63     68.20 o 
   2   3  20      103.46       96.44      5.39 o 
   3   3  20      139.25      136.92      6.96 o 
   4   3  20      284.21      285.40     29.09 o 
   5   3  20      234.28      224.49     10.41 o 
  -4   4  20      888.39     1012.60     53.29 o 
  -3   4  20      781.09      868.51     32.61 o 
  -2   4  20      246.49      226.42     20.11 o 
  -1   4  20      214.42      211.90      9.72 o 
   0   4  20      339.68      336.65     15.69 o 
   1   4  20      627.29      598.20     18.86 o 
   2   4  20     1032.45     1072.72     56.48 o 
   3   4  20      191.97      169.15      8.28 o 
  -1  -4  21       98.53       87.86      6.98 o 
   0  -4  21      408.31      433.32     17.14 o 
   1  -4  21     1392.69     1373.38     71.06 o 
  -4  -3  21      284.05      283.30     12.04 o 
  -3  -3  21     1532.51     1692.44     61.55 o 
  -2  -3  21        5.13        1.25      1.21 o 
  -1  -3  21      172.62      157.27      7.52 o 
   0  -3  21     1561.43     1645.03     59.77 o 
   1  -3  21       20.91       13.04      2.57 o 
   2  -3  21      713.81      709.90     21.92 o 
   3  -3  21       56.07       42.38      3.40 o 
   4  -3  21      628.17      615.89     27.04 o 
  -6  -2  21      203.98      195.63      9.17 o 
  -5  -2  21       48.84       49.86      7.26 o 
  -4  -2  21      523.19      552.43     21.27 o 
  -3  -2  21       50.83       17.24      7.87 o 
  -2  -2  21      987.84      992.92     36.63 o 
  -1  -2  21       15.62        7.13      1.52 o 
   0  -2  21      319.31      330.44     22.72 o 
   1  -2  21     3215.21     3359.37    120.19 o 
   2  -2  21      323.27      291.95     14.12 o 
   3  -2  21      109.74       99.80      4.46 o 
   4  -2  21      816.82      855.78     26.12 o 
   5  -2  21      114.59       90.94      9.47 o 
  -6  -1  21     1136.06     1283.72     47.14 o 
  -5  -1  21      706.88      769.16     28.89 o 
  -4  -1  21       13.15       16.68      4.58 o 
  -3  -1  21     2867.00     2985.47    107.03 o 
  -2  -1  21      454.51      472.43     18.25 o 
  -1  -1  21      114.32      110.25      5.62 o 
   0  -1  21      372.32      357.94     14.21 o 
   1  -1  21      204.93      216.95     13.32 o 
   2  -1  21     1418.94     1528.26     45.33 o 
   3  -1  21      120.61      112.07      4.69 o 
   4  -1  21      195.38      189.05      7.04 o 
   5  -1  21     1721.10     1848.01     54.69 o 
   6  -1  21      145.16      127.23      9.20 o 
  -7   0  21     2334.04     2769.58    141.10 o 
  -6   0  21      462.04      483.21     18.86 o 
  -5   0  21      309.45      296.22     12.14 o 
  -4   0  21        9.55        5.74      1.83 o 
  -3   0  21       17.89       17.51      4.61 o 
  -2   0  21     1726.16     1956.96     70.81 o 
  -1   0  21      371.91      371.74     14.76 o 
   0   0  21        7.86        7.81      2.66 o 
   1   0  21     2756.39     2888.83    103.67 o 
   2   0  21      117.80      110.68      5.68 o 
   3   0  21        4.12        2.31      1.35 o 
   4   0  21       17.37        7.39      2.83 o 
   5   0  21      994.23     1011.31     37.67 o 
   6   0  21      390.69      379.54     15.45 o 
  -6   1  21     1122.32     1195.22     43.90 o 
  -5   1  21      691.68      758.13     28.49 o 
  -4   1  21       16.00       10.24      2.16 o 
  -3   1  21     2898.07     3332.50    119.39 o 
  -2   1  21      432.84      485.32     30.83 o 
  -1   1  21      108.31      112.22      5.78 o 
   0   1  21      395.04      386.43     12.48 o 
   1   1  21      199.80      213.60     11.34 o 
   2   1  21     1426.19     1523.01     55.49 o 
   3   1  21      119.11      115.48      5.89 o 
   4   1  21      206.85      200.94     16.28 o 
   5   1  21     1797.47     1901.26     69.07 o 
   6   1  21      146.07      132.31      6.97 o 
  -6   2  21      192.35      183.13     12.37 o 
  -5   2  21       46.56       36.97      2.99 o 
  -4   2  21      522.17      535.04     16.78 o 
  -3   2  21       54.23       39.61      3.29 o 
  -2   2  21     1002.81     1082.96     32.55 o 
  -1   2  21       19.50       22.74      4.64 o 
   0   2  21      324.14      328.91     10.89 o 
   1   2  21     3230.83     3560.26    180.37 o 
   2   2  21      308.58      313.36     18.25 o 
   3   2  21      110.91      104.68     14.94 o 
   4   2  21      828.96      832.25     31.32 o 
   5   2  21      101.76       81.55     12.34 o 
  -4   3  21      268.06      252.98     10.83 o 
  -3   3  21     1534.58     1781.10     64.66 o 
  -2   3  21        6.47       10.16      2.45 o 
  -1   3  21      187.44      186.26      7.60 o 
   0   3  21     1530.02     1645.67     48.88 o 
   1   3  21       22.78       17.29      2.20 o 
   2   3  21      729.21      745.38     28.24 o 
   3   3  21       55.46       52.09      4.76 o 
   4   3  21      622.19      602.47     23.48 o 
  -1   4  21      100.17       79.97      4.98 o 
   0   4  21      386.86      428.97     18.62 o 
   1   4  21     1363.80     1319.30     68.54 o 
  -3  -3  22      445.47      440.05     17.67 o 
  -2  -3  22      866.21      891.69     33.38 o 
  -1  -3  22      101.95       81.05      4.99 o 
   0  -3  22      278.49      233.62     10.19 o 
   1  -3  22     1696.58     1855.90     67.35 o 
   2  -3  22      181.95      164.54     16.83 o 
  -4  -2  22      383.34      367.66     14.91 o 
  -3  -2  22     2374.36     2493.32     89.82 o 
  -2  -2  22      154.24      141.40      6.84 o 
  -1  -2  22       73.68       68.31      4.28 o 
   0  -2  22      315.64      311.91     12.88 o 
   1  -2  22      723.81      714.05     27.08 o 
   2  -2  22      665.04      697.42     21.60 o 
   3  -2  22      228.94      227.54      8.25 o 
   4  -2  22      192.52      174.56      6.75 o 
  -5  -1  22      131.44      126.07      6.57 o 
  -4  -1  22      552.20      577.18     22.17 o 
  -3  -1  22      120.84      102.00      5.62 o 
  -2  -1  22      760.67      809.53     30.26 o 
  -1  -1  22      237.46      232.39     12.26 o 
   1  -1  22     2158.97     2347.68     97.91 o 
   2  -1  22      172.91      182.87      8.39 o 
   3  -1  22      285.57      275.75     11.72 o 
   4  -1  22      221.32      199.75     12.17 o 
   5  -1  22      295.05      273.51     14.38 o 
  -6   0  22     1298.77     1508.79     78.03 o 
  -5   0  22      113.34      107.93     13.27 o 
  -4   0  22      127.98      130.81      6.48 o 
  -3   0  22     2098.39     2313.14     83.38 o 
  -2   0  22       88.94       90.17      5.90 o 
  -1   0  22      170.04      166.96      7.91 o 
   0   0  22      706.06      713.64     26.98 o 
   1   0  22        2.95       20.05      3.87 o 
   2   0  22      361.00      349.89     14.14 o 
   3   0  22       68.79       48.56      3.65 o 
   4   0  22     1448.62     1569.03     57.31 o 
   5   0  22     1412.12     1422.15     52.15 o 
  -5   1  22      140.10      147.76     10.24 o 
  -4   1  22      527.96      552.96     21.35 o 
  -3   1  22      127.52      118.02      6.59 o 
  -2   1  22      760.52      820.37     43.46 o 
  -1   1  22      245.88      237.03     10.24 o 
   0   1  22      448.12      459.80     19.70 o 
   1   1  22     2200.02     2509.93     90.45 o 
   2   1  22      169.74      189.40     12.37 o 
   3   1  22      276.66      264.22     11.33 o 
   4   1  22      237.24      223.70     10.13 o 
   5   1  22      318.62      327.93     19.47 o 
  -3   2  22     2395.98     2665.60     78.23 o 
  -2   2  22      149.05      147.73      5.92 o 
  -1   2  22       74.59       72.29      7.22 o 
   0   2  22      326.69      335.45     16.07 o 
   1   2  22      728.97      704.93     40.38 o 
   2   2  22      677.04      709.60     26.93 o 
   3   2  22      227.50      208.56      9.62 o 
   4   2  22      182.84      173.82      8.61 o 
  -3   3  22      455.61      459.16     15.00 o 
  -2   3  22      895.97      954.56     29.03 o 
  -1   3  22      101.72      100.60      5.50 o 
   0   3  22      271.49      253.23      8.99 o 
   1   3  22     1708.61     1839.77     54.57 o 
   2   3  22      177.34      165.03      8.32 o 
  -3  -2  23      202.13      201.53      9.29 o 
  -2  -2  23     1219.70     1321.76     48.57 o 
  -1  -2  23      220.17      199.00      9.08 o 
   0  -2  23      582.77      592.54     22.88 o 
   1  -2  23     1650.14     1699.14     61.79 o 
   2  -2  23      203.55      197.97     13.39 o 
  -4  -1  23       80.55       81.11      7.58 o 
  -3  -1  23     1950.74     2092.85     75.71 o 
  -2  -1  23       93.19       96.62      5.41 o 
  -1  -1  23      396.40      421.84     16.75 o 
   0  -1  23      969.38     1113.00     41.18 o 
   1  -1  23      279.70      279.62     12.03 o 
   2  -1  23      115.68      112.50      6.33 o 
   3  -1  23        5.55        0.65      1.46 o 
  -4   0  23      238.40      224.69      9.95 o 
  -3   0  23        0.39       12.59      6.09 o 
  -2   0  23      140.68      138.57      9.27 o 
  -1   0  23       29.44       20.53      8.06 o 
   0   0  23      235.56      249.49     10.74 o 
   1   0  23     1151.02     1229.61     45.28 o 
   2   0  23        0.08        0.26      1.83 o 
   3   0  23      436.65      438.76     17.60 o 
   4   0  23       60.47       42.28      9.47 o 
  -4   1  23       77.13       67.82      4.59 o 
  -3   1  23     1971.11     2258.17    101.05 o 
  -2   1  23       89.02       96.83     14.31 o 
  -1   1  23      422.41      460.16     18.17 o 
   0   1  23     1027.74     1136.25     41.99 o 
   1   1  23      267.38      261.28     13.16 o 
   2   1  23      121.71      121.13      6.68 o 
   3   1  23        5.17       -0.84      2.29 o 
  -3   2  23      208.61      198.27      9.18 o 
  -2   2  23     1219.84     1384.90     50.79 o 
  -1   2  23      221.15      208.56      7.54 o 
   0   2  23      604.54      619.73     19.46 o 
   1   2  23     1658.09     1737.99     51.64 o 
   2   2  23      195.55      196.35      9.34 o 
  -2  -1  24      369.91      355.98     14.84 o 
  -1  -1  24      105.02       91.71      5.51 o 
   0  -1  24      881.80      967.98     41.80 o 
   1  -1  24      900.00      897.25     33.75 o 
  -2   0  24        0.35        2.80      2.10 o 
  -1   0  24      904.65     1009.74     37.65 o 
   0   0  24      609.42      634.82     24.53 o 
   1   0  24      424.38      430.16     17.40 o 
   2   0  24      159.81      145.46      7.45 o 
  -2   1  24      356.14      383.10     15.68 o 
  -1   1  24      106.83      100.35      8.53 o 
   0   1  24      869.54      919.46     34.48 o 
                                                 
